# Supplementary material for: Factors influencing maternal death in Cambodia, Laos, Myanmar, and Vietnam countries: A systematic review
Source: PLoS One. 2024 May 17;19(5):e0293197. doi: 10.1371/journal.pone.0293197 (PMC11101123; doi:10.1371/journal.pone.0293197)
Supplement: S1 Dataset — (XLSX) [file pone.0293197.s002.xlsx]

## Sheet: Data Extraction Sheet 
No.	Paper Title	Author(s)	Publication Year	Country of Study	Study Objective(s)	Study Design	Sampling Method	Study Population	Age of study population	Data Collection Tools	Sample Size	Data Analysis Tools	Socio-economic Factors (culture, male involvement, family income, education, Residence, Ethnic, health seeking practice, occupation	Maternal Biological Factors (Age, Underlying disease, Maternal gravid and parity:	Maternal Health Awareness-associated Factors (Knowledge, attitude,	Community-associated Factors (community involvement)	Maternal Health Needs-associated Factors Essential investigation during pregnancy, ANC services, PNC services, Health service during delivery, Gender based Violence, abortion.	Status and Quality of Maternal Healthcare Workforce Medical Healthcare Workforce Health care training quality healthcare services Continuum of care	Health System- and Maternal Healthcare Service Use-associated Factors Accessibility and Availability of Healthcare Facilities, Health Facilities,Outreach Maternal Healthcare Service,Essential medicines and equipment, Policy and strategic management	Maternal Psychological Factors	Quality Scores	Study Limitations
1	Factors affecting the utilization of antenatal care services among women in Kham District, Xiengkhouang province, Lao PDR	van Teijlingen (2011)	2010	Laos	To determine the sociodemographic factors, knowledge, attitude, and accessibility aspects associated with pregnant women's use of antenatal care (ANC) services.	cross-sectional study	two-stage cluster sampling strategy from 24 selected villages	Married women of childbearing age who had at least one children and had given birth to their most recent offspring within two years of the data collection date		structured questionnaires	310	Binary logistic regression analysis	Education: Educated women were 6.8 times (95% CI = 2.7-16.8) more likely to do so than those who were uneducated. Family Income: In comparison to women with low salaries, women with high incomes were 2.6 times (95% CI = 1.2-5.7) more likely to have used ANC services. Women who did not find the service to be burdensome were 4.6 times (95% CI = 2.2-9.6) more likely to receive it than women who obje…		Knowledge: Mothers who lacked awareness about the benefits of ANC services were more likely to be poor meternal health outcomes. The most significant indicators of ANC usage were levels of education and knowledge. Women who were highly informed were 6.5 times (95% CI = 2.4-17.6) more likely to receive ANC services than those who were less knowledgeable. Attitude: Poor maternal health outcomes wer…	Community Involvement: Lack of community empowerment and less frequency of training on volunteer health workers were the major issues of decreasing ANC coverage in hard-to-reach areas.	Transportation: Absence of access roads to communities was one important determinant of high maternal mortality.Women who had daily access to public transportation to the closest ANC service were 4.5 times (95 percent confidence interval [CI] = 2.0–10.4) more likely to visit the ANC than women who did not.		Outreach Maternal Healthcare Services: Low frequency of mobile clinic and field visits was highly related to low ANC coverage in rural area.			1. Results from a cross-sectional survey that was only conducted in one district may not be applicable to the entire country. 2. The social taboos and cultural hurdles made it occasionally challenging to interview some responders. 3. Most importantly, many of them frequently opposed being inspected by Health care staff members. Many of them were reluctant to visit ANC centers, unwilling to speak …
2	Antenatal care among ethnic populations in louang Namtha Province, Lao PDR	Phathammavong O et al (2010)	2010	Laos	To investigate rural mothers' choices regarding the location of delivery and immunizations for their young children in order to measure ANC utilization rates and the factors that influence these rates.	cross-sectional study	simple random sampling	Rural mothers		semi-structured interviews	1005	Bivariate and multivariate logistic regression	Education: Mothers who had attended school had a higher likelihood of having gone to the ANC at least once. When the parents were more educated, home births were less probable. Residence: Lowland and midland women were more likely than highland mothers to have ANC by 3.9 and 7.2 times, respectively. Mothers who didn't receive any ANC visits during their most recent pregnancy and lived in a villag…			Transportation: Delay of maternal healthcare was due to long distance and walking time to the nearest medical center.	ANC services: Women who lived closely with health care centers were 2.9 times (95% CI = 1.1-7.6) more likely than those who lived far away to attend an ANC.		Accessibility and Availability of Healthcare Facilities: High limitation of accessibility and availability of healthcare facilities affected the regular and quality of ANC.			1. It was unable to establish a cause-and-effect relationship. 2. When moms were required to recall past occurrences, there was a probability of recall bias. 3. The majority of the women in the sample were uneducated and low-income, therefore it is important to use caution when extrapolating the study's results.
3	The role of social support and parity on contraceptive use in Cambodia	Samandari G, Speizer IS and O'Connell K 2010	2010	Cambodia	To ensure Family planning programs should prioritize raising men's support for contraception, enhancing partner communication around family planning, and boosting women's self-assurance in their ability to make informed reproductive choices in order to encourage the use of contraceptives.	cross-sectional study	two-stage stratified sample	women of reproductive age	15-49 years	semi-structured interviews	706	Multivariate logistic regression	Culture: The spouses of women in the high parity group was the one who ultimately decides whether or not to use contraception and had lower probabilities of using contraception than other women. Male involvement: Current contraceptive use was positively correlated with having a supportive husband and perceiving that most couples use contraceptives, while fear of discussing contraception with one'…			Community involvement: Elder support factors, but not peer influence factors, were connected to the use of contraceptives among high-parity women.						1. The causal direction of the correlations between social support and contraceptive use in the cross-sectional design cannot be established. 2. There are only a few items for each of the three categories of social support; it is feasible that more items or more precise measures could enhance comprehension of the connections between social support and the use of contraceptives. 3. The data captur…
4	Using targeted vouchers and health equity funds to improve access to skilled birth attendances for poor women a case study in three rural health districts in Cambodia	Ir P et al. (2010)	2010	Cambodia	To investigate the effect of Vouchers on health and Health Equity Funds (HEFs) and to improve maternal health and preventing maternal mortality of poor women.	Qualitative Design	Convenience sampling	Pregnant women		Focus Group Discussion and key informat interview	895	Operational analysis	Family income: Financial difficult are one of the barriers to institutional delivery and delivery at health facilities.			community involvement: Community participation in the referral mechanism is significant impact for emergency delivery of pregnant women.		Quality Health Care services: Delivery at health facilities is more safer and effective than home deliveries with TBA.	Accessibility and Availability of Healthcare Facilities: women who living in hard to reach area away from health center are difficult to access the quality health care services.			1. The selected participants for FGD and KII are convenient selection and some are not reliable for analysis. 2. Participants are not free to express their opinions.
5	Factors affecting maternal service utilization decision in Lao PDR: a qualitative study	Do Kim Ngan et al., (2011)	2011	Laos	to investigate at the community's and service providers' perspectives on contemporary and traditional maternal health services	Qualitative Design	Convenience sampling	health workers, pregnant women and their family members		Focus Group Discussion and key informat interview	117	Operational analysis	Culture: utilization of delivery services and ANC are influenced by beliefs, trust on health care workers and community acceptance . Family income: poor pregnant women are difficult to get complete ANC sercives and utilization of quality health care services.					Quality Health Care Services: TBA could not manage complications or emergency cases and could only provide minimal help to the mother during labor. Medical Healthcare Workforce: The standard of care provided by the medical staff, particularly by those working in health centers, appeared to be mostly unmet. Due to the shortage of health workers at health centers is main burden for quality health c…	Essential medicines and equipment: Given the availability of medications, immunizations, and medical supplies at health institutions, maternal care services there are preferred for high-quality medical treatment. Insufficient essential medicines and limited the equipment is the challenges for health professionals. Health Facilities: The decision to visit a health center for maternal services is a…			1. Interviewees were chosen using non-random sampling techniques from two districts, therefore they may not accurately represent the whole population. 2. In the group interview, culture and experience of old participants are influenced and difficult to expressing the voice honestly. 3. Reliable of information is reduced.
6	Cultural perceptions of Maternal illness among Khmer woemn in Krong Kep, Cambodia	Montesanti S (2011)	2011	Cambodia	to explore the significant cultural influences on health in the knowledge base of maternal health	Qualitative Design	Convenience sampling	Pregnant women		semi-structured interviews	115	Binary logistic regression analysis	Culture: utilization of delivery services and ANC are influenced by beliefs, trust on health care workers and community acceptance . Education: Uneducated pregnant women are not received completely qualtity maternal health care services.	Maternal Age: Elderly women who are pregnant tend to rely more on traditional therapies and find it more difficult to accept institutional delivery and reproductive healthcare services. Younger women were more likely to seek reproductive healthcare while continuing to follow traditional postnatal and prenatal health care practices.	Knowledge: Mothers who lacked awareness for pregnancy symptoms are difficult to reach health care center and difficult to get quality health care services.	Community Acceptance: Home visit by health workers is more safer and quality health care services than Traditional Birth Attendance.	Essential investigation during pregnancy: appropriate laboratory equipment or the essential instruments to examine blood samples from expectant mothers for signs of hypertensive disorders.	Quality Health Care services: Delivery at health facilities is more safer and effective than home deliveries with TBA.	Accessibility and Availability of Healthcare Facilities: women who living in hard to reach area away from health center are difficult to access the quality health care services.
7	Factors associated with antenatal care adequacy in rural and urban contexts-results from two health and demographic surveillance sites in Vietnam	Tran TK et al. (2012)	2012	Vietnam	to determine the geographical, cultural, and economic factors that may be related the quality ANC indicators. additionally to contrast the patterns of relationship between such characteristics in an environment that is both rural and urban.	Qualitative Design	Convenience sampling	Pregnant women		Face to Face interview	2132	Binary logistic regression analysis	Residence: When compared to urban areas, living in a remote region was substantially related with lower adequate use of ANC in terms of both amount (number and timing of visits) and quality. Education: Low education pregnant woment are difficult to access the qulity of ANC services. Family Income: pregnant women in poverty It was discovered that living in rural areas increased the chance of overa…	Maternal Age: Living in impoverished rural communities and being pregnant before age 25 were found to increase the likelihood of general insufficient ANC.			ANC services: Women who lived in rural areas are difficult to access the quality ANC services. Quality ANC services are the important for women and children.
8	FACTORS INFLUENCING THE DECISION-MAKING REGARDING PLACE OF DELIVERY AMONG MOTHERS WITH A CHILD AGED LESS THAN ONE YEAR IN THREE PROVINCES OF LAO PDR	Douangphachanh et al.(2012)	2012	Laos	to investigate the elements influencing mothers' decisions on the location of delivery for their final child.	cross-sectional study	Multi-stage cluster sampling	mothers with children less than one year of age		semi-structured interviews	311	multivariate analysis	Residence: When compared to Midland women, Lowland women had a higher likelihood of giving birth in a healthcare center (OR= 3.7, p0.000). Family income: Mothers having a high household income were more likely to deliver at health facilities (OR=2.4, p<0.000) than others. Education: In comparison to those who were uneducated, mothers and their partners were more likely to give birth in a hospital…	maternal Gravida and Parity: Compared to women who had more than two children, mother who already had less than two child were more likely to give birth in a hospital (OR= 2.3, p0.001).			PNC services: Compared to mothers who did not get prenatal care during their previous pregnancy, those who did (OR=7.3, p0.000) had a higher likelihood of giving birth in a medical facility. ANC services: Compared to mothers who had visited ANC fewer than four times, mothers who had more than four ANC visits were more likely to deliver their babies in a healthcare facility (OR= 1.9; p=0.043). (AO…		Accessibility and Availability of Healthcare Facilities: Compared to mothers who had to travel for more than 45 minutes, those who had to travel for less than 45 minutes were more likely to deliver their babies at a hospital (OR= 3.5, p0.001) (AOR= 2.3, p<0.042)
9	Inequality in maternal health care utilization in Vietnam	Goland E, Hoa DTP and Målqvist M (2012)	2012	Vietnam	To investigated the utilization of antenatal care and skilled birth attendance among reproductive women in relationship to social determinants with the aim to reveal health inequalities and identify disadvantaged groups.	cross-sectional study	systematic sample	women of reproductive age		semi-structured interviews	9473	multivariate analysis	Ethnicity : Compared to women according to the ethnic majority group, ethnic minority women had a risk of not receiving prenatal care that was more than three times higher (OR 3.5, 95% CI 1.95-6.35). When compared to ethnic majority women of the same wealth position, the proportion of poor ethnic minority women was 3.06 (95% CI 1.27-7.41) and 4.27 (95% CI 1.81-10.09) for non-poor ethnic minority …				PNC services: Compared to educated ethnic majority women, the OR of not obtaining prenatal care was 3.30 (95% CI 1.72-6.35) for educated ethnic minority women. ANC services: Comparing educated ethnic minority women to educated ethnic majority women, the OR of not obtaining antenatal care was 3.30 (95% CI 1.72-6.35). Health Services : the probability of not obtaining skilled birth attendance was n…
10	Maternal health care utilization among ever married youths in Kyimyindaing Township, Myanmar	Sein, Kyi Kyi(2012)	2012	Myanmar	to determine the married female youths utilization of maternity care services (15–24 years)	cross-sectional study	Multi-stage cluster sampling	women of reproductive age	15-24 years	Face to Face interview	196	Binary logistic regression analysis	Residence: Urban women had an average of 7.37 (5.0 SD) ANC visits, compared to rural women's 5.56 (2.8 SD).(t = - 2.974, df = 120.99, P = 0.004). Rural pregnant women delivery at home with TBA due to low income, afraid to hospital and difficult to transportation. Education: (F2, 186 = 8.185, P = 0.000, Levene's test of equal variances: P = 0.008). ANC frequency increased steadily with women's edu…		Knowledge: poor maternal health knowledge is significant to delivery at home with TBA and not getting quality health care services. Poor knowledge to get complete quality ANC services and vaccination during pregnancy.		PNC services: Rural women were more likely to obtain postnatal care at least six times than their urban counterparts, although this difference was not statistically significant (v 2= 2.844, df = 1, P = 0.092). ANC services: In comparison to their peers, women who got ANC four times during their most recent pregnancy were more likely to give birth in a hospital (AOR = 2.9). Women who lived in the …	Quality Healthcare services: Urban women had significantly higher odds of practicing institutional delivery than rural women (AOR5 = 17.6). The key conclusion is that over 79% of home births were carried out by TBAs and did not get high-quality medical care.
11	Reasons rural Laotians choose home deliveries over delivery at health facilities a qualitative study	Sychareun V et al. (2012)	2012	Laos	to investigate the reasons why women and their families choose home births versus births in medical institutions.	Qualitative Design	Convenience sampling	Mother, Husband, Grandmother		Focus Group Discussion and key informat interview	71	Qualitative content analysis	Male involvement: For the case of deliery process, rural pregnant women are significantly influence by their husbands and family members. Pregnant women preferred to have their husbands and mothers there during labor to provide psychological support, but were frequently also joined by other family members and a TBA. Family income: Family income is one of the key factors of home delivery and poor …		Attitude: Rural poor pregnant women are perferred to delivery with TBA at home due to emotional support and their beliefs.		Health service during delivery: For pregnant women hesitant to seek institutional delivery and hospital delivery, one barrier is the hospital's lack of privacy and confidentiality.					1. Only women who had delivered at home were the important informants. 2. The study excluded the perspectives of women who gave birth in hospitals, who would have had different perspectives on and experiences with cultural delivery customs. 3. Among ethnic groups, the study only sought to highlight cultural values and social customs. 4. Not able to personally observe any deliveries due to time re…
12	Shaping healthcare-seeking processes during fatal illness in resource-poor settings. A study in Lao PDR	Alvesson et al.(2012)	2012	Laos	to understand the wider mechanisms that influence household healthcare-seeking in resource-poor communities during severe sickness occurrences or reproductive health emergencies.	Qualitative Design	Convenience sampling	men, women, pregnant women and grandmothers.		Face to Face interview	26	Qualitative content analysis	culture: Timing of health-seeking behavior and family disputes were found to be major contributors to delays. The greatest obstacles to receiving high-quality health-seeking behavior are reflected cultural norms and wrong beliefs. Male involvement: Disagreement bewteen family and influence of husband are challenges to get quality health care services during pregncnay. Decision-making delays for t…		Knowledge: poor maternal health knowledge is significant to delay for health seeking practices and accessible to quality health care servies.	Community involvement: In time emergency referral during delivery, communty participation and support for transportation are one of the factors for maternal health serices. Community health fund: For the emergency referral process to poor pregnant women, financial support and emergency referral fund are supportive for hospital deliveries.	Health service during delivery: Some patients left the hospital when resources were limited rather than when treatment was finished because of the uncertainty around the total cost of care, including formal and informal payments during admission.	Medical healthcare workforce: lack of health care workers and essential medicine in health facilities are significantly Delay in receiving care and impact of maternal death. Health care training: Maternal mortality is influenced by low-quality basic healthcare providers and a lack of hands-on experience during childbirth, both of which undermine community trust.				1. Any defined form of delay's relative frequency is unknown, making it difficult to compare or extrapolate to other situations. 2. This has no impact on the fact that the narrative practice allowed for the identification of a significant number of delays.
13	The association and a potential pathway between gender-based violence and induced abortion in Thai Nguyen province, Vietnam	Hong Nguyen et al.(2012)	2012	Vietnam	To studies the relationship between GBV and induced abortion in married or cohabiting women of reproductive age and investigates contraception use and unexpected pregnancy as arbitrators in that relationship.	cross-sectional study	two-stage cluster sampling technique.	women of reproductive age	18-49 years	semi-structured interviews	1281	Bivariate and multivariate logistic regression	Occupation: Compared to women with other jobs, women who worked as farmers reported fewer abortions (30.1% vs. 39.9% for induced abortion and 10.1% vs. 14.1% for repeat abortion).				Gender-based Violence: It was found that having had GBV was substantially correlated with having a lifetime history of induced abortion and recurrent induced abortion. Abortion is substantially more likely to occur among those who have experienced any form of violence, including physical, emotional, and sexual assault. Women with GBV were 1.61 times (95% CI: 1.202.16) more likely to report having…					1. It is impossible to infer causation from the results because of the cross-sectional design. The only conclusions that may be drawn are those that relate induced abortion to GBV experience. 2. due to depend on retrospective accounts, the sensitivity of the questions, and the potential underreporting of history of GBV and induced abortion. 3. Abortion before the first pregnancy is seen as shamef…
14	A decade of improvements in equity of access to reporductive and maternal health services in Cambodia, 2000-2010	Dingle A, Powell-Jackson T and Goodman C (2013)	2013	Cambodia	to determine how equally accessible important reproductive and maternal health programs	secondary data from Demographic and Health Surveys (DHS)	stratified sampling	men and women of reporductive age	15-49 years	semi-structured interviews	50426	Descriptive analysis	Family income: Poor pregnant women are difficult to access the quality maternal health care services.				Health service during delivery: Skilled birth attendance and high-quality services for maternal healthcare are highly connected with facility-based delivery. ANC services: Rich pregnant women are more accessible Quality ANC services and more than 4 times other than poor pregnant women. Family income is directly related with the receiving of quality ANC services. PNC services: Rich pregnant women …					1. employing a household asset index as a stand-in for a measure of household wealth in the absence of data on household consumption 2. Recall bias can occur when data on service use gathered by the DHS has a recall duration of between 2 and 5 years. 3. The analysis only looks at service use; it doesn't look at health outcomes, which are what matter most. 4.Because the DHS lacks data that can be …
15	Changes in pregnancy and childbirth practices in remote areas in Loa PDR within two generations of women implications for maternaity services	Alvesson HM et al. (2013)	2013	Laos	To understand how young women interpret their options and incorporating that knowledge, along with the lessons learned from effective local outreach programs, into maternity care policy and practice.	Qualitative Design	Convenience sampling	pregnant women aged 14–30, mothers and fathers of small children, and older women aged 40+	14-30 years	Focus Group Discussion	158	Qualitative content analysis	Male involvement: While expecting, women hoped that their husbands would help out, in reality, this depended on the make-up of the household. Male involvement and encourge to pregnant women is improtant motivation factor for maternal health services.				ANC services: Quality ANC service is the key indicators for maternal health care services. Health service during delivery: Facility based delivery with skill health care person is more safer than home delivery.	Quality Healthcare services: TBA is less effective than LHV or MW in providing maternal health care services.	Accessibility and Availability of Healthcare Facilities: The distance of health care facilities and the difficulty of transportation are one of the main barriers for pregnant women. Policy and strategic management: Weak management, administration and coordination, clear updated guidelines and mannuals are the important factors for implementation of MCH program.
16	Maternal health care utilization in Vietnam increasing ethnic inequity	Malqvist M et al. (2013)	2013	Vietnam	To study the changes in the inequality in women's access to antenatal care and delivery at health facilities between 2006 and 2010	The Multiple Indicator Cluster Survey (MICS)	stratified sampling	men and women of reporductive age	15-49 years	semi-structured interviews	2386	Multivariate logistic regression	Education: Utilization of maternal healthcare is highly correlated with mother education. Ethnic: Odds ratio, OR: 4.67; 95% confidence interval, CI: 2.94-7.43; risk was about five times greater than among women of Kinh/Hoa (majority) ethnicity; by 2010-2011, it had increased to over 20 times higher (OR: 18.8; 95% CI: 8.96-39.2).	Age: maternal age was not linked to antenatal care use or birth location; as a result, it was excluded from the multivariate model.								1. In total, more than 20 000 households were sampled for the two surveys; however, only a limited subset of women—those without live births in the two years prior—were included in the study. 2. For sub-analyses of maternal health care usage in particular regions or among ethnic minority groups, it is impossible to disaggregate data into subgroups. 3. The sample might not accurately reflect the e…
17	Provider perspectives on constraints in providing maternal, neonatal and child health services in the Lao People's democratic republic: a qualitative study	Sychareun et al.(2013)	2013	Laos	To implement into practice provider viewpoints on challenges in providing care for maternity, neonatal, and child health	Qualitative Design	Convenience sampling	District hospital providers, health centre staff and village health volunteers		Key informant interview	45	Qualitative content analysis	Ethnicity : For the ethnic group in Toum Lane, mothers usually give birth in a forest by themselves. Women must spend three days in the forest, and only the husband may accompany them. Culture: The Hmong ethnic group holds cultural beliefs in ghosts and spirits and respects the elders in their community, family, and village. They may do a religious ritual before going to the hospital. Family inco…			Community involvement: Leadership at the village level and cooperation with healthcare professionals have a greater influence on training and Heath awareness efforts.	Transportation: Due to a lack of patient transportation vehicles, transportation is still challenging.The roads in the Ta Oi and Samoi areas are in terrible shape, making travel challenging, especially when it rains.	Medical Healthcare workforce: The major obstacle to providing effective care and high-quality services is a lack of healthcare staff. Health facility: The healthcare facilities' infrastructure is underdeveloped. Although some health centers provide birth beds, many lack water supplies and delivery rooms. Patients' family members are required to carry the water themselves.	Strategy for MCH program: Improving data administration and collecting, staff training in leadership and management of health centers, technical skill development, and financial support for activities are all necessary components of an efficient mother and child health program. Information and Reporting: For the improvement of the healthcare system and health insurance programs, level by level in…			1. to examine the challenges faced in adopting the MNCH strategy by healthcare providers 2. The findings cannot be applied outside of the locations where the data was gathered.
18	Gestational diabetes mellitus prevalence in Maela refugee camp on the Thai-Myanmar border a clinical report	Gilder ME et al. (2014)	2014	Myanmar	to discover that the negative impacts of hyperglycemia can be treated and that these negative effects can occur even at small glucose increases	Cohort study	Convenience sampling	women of reproductive age			228	Binary logistic regression analysis		Underlying disease: The prevalence of GDM was found to be 10.1% (23/228) (95% CI 6.114.0) using the HAPO criteria, 6.6% (15/228) (95% CI 3.39.8) using the older WHO criteria, and 5.3% (12/228) (95% CI 2.38.2) using Ryan's criteria. The mean birth weight for the 212 neonates whose birth weight was measured during the first 24 hours was 3,175 g (range 2,0503,900), as opposed to 3,036 g (range 1,500…								1. Since the screening was done in a professional setting without the women's supervision the night before the test, it was impossible to ensure that the patients were fasting. 2. Loss to follow up 3. Since the percentage of patients accepted for screening was not documented, selection bias cannot be completely ruled out.
19	Home delivery in Southern Lao PDR Challenges to achieving MDG 4 and 5 Targets	Sanaphay A et al. (2014)	2014	Laos	to better understand obstacles to maternity service use, women's perspectives and experiences of recent or upcoming births were examined.	cross-sectional study	simple random sampling	women of reproductive age		Face to Face interview	166	Descriptive analysis	family income: Lack of funds for transport to health services and/or payment for services are main reason of home delivery with TBA.				Health service during delivery: The majority of births (78.3%) took place at home, and once more, the majority (86.5%) used untrained birth attendants.			Maternal psychology: Pregnant women's shyness and desire for private have an emotional impact on deliveries at medical facilities.
20	Three delays related to maternal mortality in Myanmar a case study from maternal dealth review, 2013	Win T, Vapattanawong and Vong-ek P (2013)	2015	Myanmar	to explain the Three Delays of Maternal Mortality and to pinpoint the sociodemographic traits and accessibility issues that influence these delays	secondary data from maternal death review	community-based verbal autopsy method	Maternal death report who died from direct causes and who had one type of Delay either the First Delay or the Second Delay,		Face to Face interview	863	Bivariate and multivariate logistic regression	Residence: Majority of maternal death cases (82%) were rural residents. Education: The majority of the women had completed elementary school. Only 24.2% of them (higher education, secondary education, or higher) were educated. Health Seeking practice: In 55.6% of cases, there was a delay in making the decision to access health care services, and 26.4% of respondents said that their wife had died …	Age: The majority of mothers who died were 35 to 39 years followed by 30 to 34 years. The deceased mothers’ age ranged from 15-47 years, with the median age of 31 years and a standard deviation of 7.3 years. Maternal gravid and parity: 26.3% of cases of maternal fatality occurred during delivery, whereas 48.9% occurred after birth.Pregnancy-related deaths occurred in one-fourth of the instances, …			ANC services: Approximately half of the mothers (66%) had received ANC once to four times, however 17 percent of the mothers had not. The majority of moms (67.7%) had two doses of the tetanus toxoid vaccine. Health Service during delivery: The majority of cases (60.5%) were delivered by traditional birth attendants, auxiliary midwives, and untrained attendants.Half of the expectant women (52%) wh…		Accessibility and Availability of Healthcare Facilities: Mothers who were able to get to the nearest hospital or clinic (UHC/RHC) in less an hour saw the highest percentage of first delays (78.8%), followed by those who needed more than two hours (66.7%).A third of those who experienced the second delay (35%) needed one to two hours and 33.3% needed more than two hours to get to the nearest medic…			1. The nature of the geography and the condition of the roads frequently cause the travel time to be longer and require specific means of transportation, which will cost more, even though the distance between the house and the hospital facility can be calculated as a straight line. 2. An assessment of the availability, utilization, and validity of emergency obstetric care should be done nationall…
21	"We can lose our life for the abortion": exploring the dynamics shaping abortion care in peri-urban Yangon, Myanmar	Sheehy et al.(2015)	2015	Myanmar	to investigate the needs of women in peri-urban areas, which are a dynamic collection of townships outside the major city in the nation and are characterized by a mobile, migrant population, poor infrastructure, and slum settlements.	Qualitative Design	purposive sampling	health workers, reproductive women		Focus Group Discussion and key informat interview	25	Qualitative content analysis	Family income: PAC treatment fees are one of the most challenging for pregnant women because it may cost 10,000–20,000 kyats[USD10–20] and burden for some women.		Knowledge: most of the peri-urban pregnant women are easily to use mesoprosol for abortion. But they don't know detail information about the side effect and disadvantage of these medicine. Most peri-urban pregnant women can simply get an abortion using mesoprosol.However, many are unaware of the specifics of these medications' adverse effects and disadvantages. The majority of the hospitals in pe…		Abortion: Untrained community-based healthcare professionals, particularly traditional birth attendants, frequently perform unsafe abortions (TBAs).TBAs employ a variety of methods to cause abortions. Some TBAs use traditional Burmese medicine, such as boiling ginger and having women drink it. Although TBAs in peri-urban Yangon are the main providers of abortions, also did learn that skilled midw…	quality healthcare services: in time Post abortion care is the one of the significant factor for precention of maternal death due to abortion and septic abortion.				1. not meant to be representative or generalizable. 2. As only able to gather participants from six peri-urban townships, findings might not accurately reflect the viewpoints of people in other areas.
22	Are Husbands Involving in Their Sponses Utilization of Maternal Care Services A cross-Sectional Study in Yangon Myanmar	Wai KM et al. (2015)	2015	Myanmar	to determine the elements linked to spouses' contribution to maternal health	cross-sectional study	two stage random sampling	dads of children under two years old	18 years and above	Face to Face interview	433	Descriptive analysis	Male involvement: A total of 279 people (69.7%) were involved in choosing the delivery locations. Small percentages of husbands had a safe delivery kit (21.1%) and were ready for a prospective blood donor (15.5%). Before their spouses gave birth, the majority saved money (81.7%), arranged for the delivery location (83.6%), and had a skilled birth attendant available (91.1%). About 52.1% of them (…		Health awareness: AOR 2.00, 95% CI 1.10-3.62, p = 0.022), having a well-birth plan (AOR 2.86, 95% CI 1.59-5.14, p 0.001)), and postnatal accompaniment (AOR 6.92, 95% CI 3.31-14.47, p 0.001) were all positively correlated with exposure to maternal health education.		ANC services: 276 husbands (64.8%) went to more than one antenatal appointment with their wives, and 408 (95.8%) gave financial support. The number of times a husband accompanied his wife to an ANC visit was strongly correlated with that number of visits (AOR 5.82, 95% CI, 3.34-10.15). Similar to this, husbands who had a well-birth plan significantly increased the likelihood that their spouses wo…					1. setting was peri-urban and the findings could not be generalizable in the whole population. 2. From the list of fathers participating in the children's immunization program, eligible participants were chosen. 3. Despite the study including dads of children under two years old, recollection bias may exist.
23	Characteristics, risk behaviors and factors associated with abortion among female entertainment workers in Cambodia	Sopheab et al.(2015)	2015	Cambodia	to examine RH practices, socio-behavioral traits, and abortion rates as drivers of abortion.	survey	Two-stage cluster sampling	female entertainment workers		Face to Face interview	595	Bivariate and multivariate logistic regression	Occupation: The risk of abortion increased with the length of time that women had worked; it was 2.9 times higher for EWs who had worked for more than a year (95% CI: 1.6-5.2) and 2.7 times higher for EWs who had worked for more than two years (95% CI: 2.7-8.3). Age group 25-29 (OR = 2.2, 95% CI: 1.2-4.0), living with a spouse or cohabiting partner (OR = 2.2, 95% CI: 1.1-4.2), working as an EW fo…		Health awareness: Nearly 85% of EWs said they had intercourse with them in the previous three months, and 60% of them said they had a beloved in the previous year. Of those, only 35% said they always used condoms. In the previous 12 months, EWs had 5.5 different clients, and 45% of women said they had more than one partner. Just 3.2% of female clients reported not using condoms. 90% of EWs claime…		Abortion: Most abortions, according to EWs, were carried out in private clinics (47%), although many also mentioned self-abortion using medication (30.3%) purchased from pharmacies.					1. relate to the social desirability bias present in face-to-face interviews where questions regarding private and sensitive topics like prior sexual behavior, condom use, and abortion are asked. 2. EWs who have frequently participated in outreach and peer education initiatives may want to respond to interviewers in a favorable and desirable ways;
24	Determinants of marginalization and inequitable maternal health care in North-Central Vietnam A framework analysis	Binder-Finnema P et al. (2015)	2015	Vietnam	To Identify fundamental structural obstacles to ensuring equitable access to maternal health care In order to better understand the impact of care provision constraints on health outcomes, experiences of systemic inequality and limited access among childbearing ethnic and minority women.	Qualitative Design	purposive sampling	Mothers and medical care professionals		Focus Group Discussion	77	Qualitative content analysis	Health seeking practice: lack of decision and health seeking is the one of the determinants for maternal health care services. Family income: povety and difficult to purchase the health care service are the burden for to care seeking practice.		Health awareness: Lack of health awareness is the one the barriers for seeking practices.				Accessibility and Availability of Healthcare Facilities : difficulty to transportation and geographical situation is the one of the barrier for accessible to health care services. Lack of availavility health care services and limited access to vehicles are also the barrier for accessible to health care services.
25	Effect of a maternal and child health handbook on maternal knowledge and behaviour a community-based controlled trial in rural Cambodia	Yanagisawa S et al. (2015)	2015	Cambodia	to assess the effect of the MCH handbook on maternal behavior and knowledge as indicated by antenatal care (ANC) attendance, skilled birth attendant (SBA) use, and hospital delivery.	Pre-intervention and post-intervention surveys		women who had given birth within 1 year before the survey.		semi-structured interviews	320	logistic regression	Health seeking practice: The MCH manual was acknowledged by every mother as being preferable to the present record-keeping system.All of the TBAs, VHVs, and employees of the health center agreed with this viewpoint. The intervention of MCH handbook distribution, increasing health seeking practice in pregnant women.		Knowledge: the impact of the intervention on attitudes and practices related to early breastfeeding, parasites, HIV infection, and anemia.The intervention effect was positive and ranged from 6.2 to 9.9 points for all four items. Attitude: The intervention dramatically increased the number of ANC visits in the intervention areas, as well as the number of SBA deliveries and hospital deliveries. The…		ANC services: Pregnant women who receive quality ANC care do so because of the MCH handbook's appearance, useful information, convenience, and long-term benefit.					1. Due to the low initial frequency of recurrent ANC visits, reassessments could not be done on all moms. 2. compared the community rather than specific individuals. 3. It's challenging to assess the intervention's impact on a personal level.
26	Factors associated with induced abortion among female entertainment workers: a cross-sectional study in Cambodia	Yi et al.(2015)	2015	Cambodia	to investigate the risk factors for induced abortion in sexually active female entertainment industry workers (FEWs)	cross-sectional study	two stage random sampling	female entertainment workers	18-47 years	Face to Face interview	556	Bivariate and multivariate logistic regression	occupation: AOR=1.75, 95% CI 1.10 to 2.78), to have worked longer as a FEW (AOR=1.42, 95% CI 1.06 to 1.43), to have had more sexual partners in the past 12 months (AOR=1.86, 95% CI 1.02 to 1.54), and to be currently employed in a karaoke bar are all significantly higher for FEWs with a history of inducing abortion.				Abortion: 45.6% of respondents said they were presently using a contraceptive technique, with pills (25.6%) coming in second place to condoms (42.4%).25 percent of respondents said they had at least one pregnancy, and 21. 4 percent said they had at least one induced abortion while they were employed as FEWs. There was 2.1 (SD=3.1) throughout the period spent working as a FEW. Private clinics or h…					1. to investigate potential risk factors for induced abortion among female entertainment industry personnel 2. This analysis took into account a number of variables, such as condom use with non-commercial partners, that had not been looked at in earlier studies. 3. The validity of self-reported measures, the cross-sectional nature of the data, and the representativeness of the study sample were a…
27	Factors influencing family planning in Myanmar and health outcomes	Win T (2015)	2015	Myanmar	To better inform policy makers and service providers on how to enhance FP services in Myanmar, it is important to investigate the variables that affect FP and its health consequences.	literature review
28	Levels and determinants of continuum of care for maternal and newborn health in Cambodia-evidence from a population-based survey	Wang W and Hong R (2015)	2015	Cambodia	A better knowledge of where the gaps in seeking care along the pathway exist and what causes contribute to the gaps is necessary to improve the continuum of care.	secondary data from Demographic and Health Surveys (DHS)	stratified sampling	women of reporductive age	15-49 years	semi-structured interviews	6472	sequential regression	Residence: 96% of women in Phnom Penh, the capital, got prenatal, skilled delivery, and postoperative care.The lowest percentage of women completing the continuum of treatment was seen in Preah Vihear/Steung Treng, Mondol Kiri/Ratttanak Kiri, and Kratie.Only 32% of women in Preah Vihear/Steung Treng reported competent birth attendance, well below the national rates, while 23% reported postnatal c…				Health service during delivery: 57% of women said they gave birth in a hospital, with 47% doing so in a public facility and 10% in a private one. On the other hand, about 50% of deliveries are delivered to homes. 39% of women who gave birth at home had a competent healthcare practitioner present (often a midwife), whereas the other women were generally attended by a conventional birth attendant. …					1. Because the research is based on secondary data, it is unable to take into account other variables such maternal problems that can influence the usage of maternal care. 2. Women could mistakenly describe postnatal care as birth care. 3. Some factors that enhance women's inclination to give birth in a health facility might potentially be mitigated by using 48 hours after delivery as the thresho…
29	Analysis of selected social determinants of health and their relationships with maternal health service coverage and child mortality in Vietnam	Minh HV et al. (2016)	2016	Vietnam	To examine how certain social determinants of health (SDH), often known as "barriers," impact universal health coverage (UHC) with reference to maternal health services and child mortality rates.	cross-sectional study	stratified sampling	women of reporductive age	15-49 years	structured questionnaires	11663	Multivariate logistic regression	Education: Mothers who did not finish their secondary school had substantially greater odds of having a child die (OR1.71, 95% CI: 1.282.30) and lower odds of having trained birth attendants (OR0.28, 95% CI: 0.140.55). A lower possibility of having four or more antenatal visits (OR0.39, 95% CI: 0.230.66), a lower probability of being attended by skilled health staff (OR0.06, 95% CI: 0.010.29), an…				ANC services: The odds of having four or more antenatal visits were considerably lower when one of the four essential facilities was unavailable (OR0.57, 95% CI: 0.390.82), the odds of trained delivery attendants were lower (OR0.19, 95% CI: 0.050.80), and the risks of a child dying were higher (OR1.59, 95% CI: 1.202.10). Compared to antenatal care, access to competent birth attendants was more re…					just two barrier indicators were used for this paper's investigation.
30	Auxiliary midwives in hard to reach rural areas of Myanmar: filling MCH gaps	Wangmo et al.(2016)	2016	Myanmar	to evaluate AMW's contributions to maternity and child health care, as well as the influences on their productivity and community service willingness.	cross-sectional study	self-administered sampling	AMW		structured questionnaires	1185	Multivariate logistic regression				Community Acceptance: Only a tiny percentage of respondents claimed they weren't welcomed by the local population, according to the study, which revealed that 72% of them said they were.		Medical Healthcare workforce: highlighted that although very few AMW completed a degree level, the majority had at least the basic necessities of education. The routes to become a supplementary midwife The majority of AMW (59%) applied on their own initiative.The opportunity to give back to the community was the main motivation for enrolling in this program.Compassion was the primary driving forc…	Outreach Maternal Healthcare Services: Two-thirds of the respondents said it was challenging to get to families with needy women and children in outlying or difficult-to-reach places.Regarding sources of funding, 39% of respondents received money from the patients they served, while 9 of the respondents received funding from the community. Job Satisfactory of health care workers: 90% of responden…			The study's weakness is the absence of a quality assessment of the AMWs' services. The amount of contributions provided by AMWs in relation to other types of health workers, notably midwives, could not be determined owing to time and data constraints.
31	Factors influencing utilization of institutional delivery among pregnant women in Myanmar	Syn ST (2016)	2016	Myanmar	To examines the individual, social, economical, accessibility, and health system-related variables that may affect whether pregnant women in Myanmar choose to give birth in a hospital or not.	literature review	Convenience sampling	pregnant women	15-49 years	structured questionnaires	862		Family income: Use of maternal health services by pregnant women can be significantly poor financial circumstances in families. Only 12.4% of the poorest women gave birth in a medical institution, compared to 77.5% of the wealthiest women who did so. In 51.9% of households, the primary factor for women to choose home birth was financial hardship. the correlation between low household socioeconomi…				Transportation: indicated that the main barriers for women to using the existing health facilities were the distance to go, the lack of adequate transportation, and the expenses (including opportunity costs) of transportation.		Accessibility and Availability of Healthcare Facilities: Women frequently refuse to use healthcare facilities because of their negative perceptions of the staff's attitudes and structural factors like staffing levels and physical infrastructure. Women who reside in the delta region, where seasonal water fluctuations and turbulent rivers may impact the access to roads, are more likely to opt again…			A little amount of relevant material concerning Myanmar's usage of maternal health services was utilized in the study, along with some literature from other ASEAN nations. There are no national or subnational surveys or reports on the use of maternal health services for delivery. Also incorporated were several unpublished works and reports from other organizations. Fieldwork for collecting primar…
32	Maternal and child health voucher scheme in Myanmar: a review of early stage implementation	Pilasant et al.,	2016	Myanmar	to increase access to maternal and child health (MCH) services by skilled birth attendants (SBAs) and improve the health of pregnant women and their babies.	quantitative and qualitative design	purposive sampling	SBA, non-SBA, pregnant women, new mothers, and villagers, MoH and WHO staff.		Focus Group Discussion and key informat interview	79	Descriptive analysis					PNC services: After the MCHVS was put into place, the number of deliveries made by SBAs dramatically increased over the course of the year (P 0.01). Similar to how PNC visits and immunizations increased following the commencement of the program, although the rise was statistically insignificant. After implementation, the frequency of first ANC visits, SBA deliveries, and PNC visits increased are …					Since the evaluators and key informants could not communicate in the same language, this study's qualitative data gathering method was used. Due to social hierarchy, the interviewees may have been less willing to be open and honest in their responses, as seen by the use of official translators from the MoH, Myanmar while the most of the important informants were laypeople.
33	Knowledge of free delivery policy among women who delivered at health facilities in Oudomxay Province Lao PDR	Chankham T et al. (2017)	2017	Laos	to find out how well-informed Lao women are about this policy and how satisfied they are with the delivery of maternity services.	cross-sectional study	simple random sampling	women who delivered their children at health facilities		semi-structured interviews	360	logistic regression			Knowledge: Women who had completed more schooling had a better level of knowledge than women who had just completed secondary school, elementary school, or had no formal education (P=0.026).Women who received transportation assistance (P=0.005) and spent two or more days in medical facilities (P0.0001) had a higher degree of knowledge than the other women.			Quality healthcare services: 83.9% of women reported feeling comfortable and secure after being admitted, and 81.9% were pleased with the staff's accessibility in the reception area. The preparedness of medications and medical equipment also received excellent marks for satisfaction (82.2% and 77.2%, respectively). There was 81.4% overall satisfaction with the quality of care. Women were, however…				This research was done in just three districts from one province out of 18 provinces, hence it is impossible to infer that the answers are typical of the entire nation. the study's participants only women gave birth to their infants in hospitals; only women who gave birth to At home, their kids can perform differently. some ambiguity about some of the questions were discarded due to the data gath…
34	Maternal education and fertility An analysis from Vietnam Census, 1989 and 2009	Yen NTH, Chankrajang T and Truc DNH (2017)	2017	Vietnam		secondary data from the Census of Population and Housing	two stage random sampling	women of reproductive age	15-49 years	semi-structured interviews	2214339	Descriptive analysis	Education: All degrees of schooling show a statistically significant negative association between fertility. Additionally, women who have had at least one child tend to have decreased fertility the more educated they are. Higher educated individuals could be more concerned with the quality of the children than the quantity, hence they are more likely to favor small size families than others. This…									Unlike other studies, which examine women generally and include childless women, this one focuses solely on moms aged 15 to 49 who had at least one child.
35	Barriers for pregnant women living in rural, agricultural villages to accessing antenatal care in Cambodia: A community-based cross-sectional study combined with a geographic information system	Yasuoka et al.,	2018	Cambodia	To explore the difficulties to ANC access for pregnant women residing in rural, agricultural areas.	cross-sectional study	Multi-stage cluster sampling	mothers with children under the age of two		Face to Face interview	377	Descriptive analysis	Education: AOR = 5.50, 95%CI: 1.74, 17.37) showed that mothers with secondary or higher education were nearly five times more likely to have reached ANC4+ during their most recent pregnancy. AOR = 2.74, 95%CI: 1.25, 6.00) and those who knew the appropriate times for ANC were nearly four times more likely to have attained ANC4+ (AOR = 2.26, 95%CI: 7.22) than mothers who were unaware that ANC is ad…		Health awareness: Higher percentages of achievers learned about the suggested place of delivery (84.6% vs 72.4%, p = 0.015), the things to prepare before delivery (52.8% vs 36.8%, p = 0.007), family planning (49.6% vs 29.4%, p = 0.001), and the requirement to arrange transportation to go to HC for delivery (27.6% vs 17.2%, p = 0.033). One or more health problems (complications) were reported by 3…		ANC services: For their most recent pregnancy, 24.1% of the women never got ANC. The majority of moms (92.7%) who had received ANC at the closest health center.71.9 percent of people knew that getting ANC is always advised, health issues or not.A third of them (31.3%) were aware that it is advised for pregnant women to receive ANC at least four times. Compared to mothers who lived in villages wit…		Accessibility and Availability of Healthcare Facilities: 11.1% of the mothers were found to have resided in communities with a lower travel distance than 5.0 km to the closest health center.25.0% of people lived in communities that were between 5 and 9 kilometers away, 35.0% were between 10 and 14 kilometers away, and 27.9% were more than 15 kilometers away.Only 19.9% and 19.3% of the mothers wer…			It's possible that memory bias was created when moms of children under two were asked about events from their most recent pregnancy. Second, there was a chance of politeness bias because mothers self-reported interview data in this study.
36	Antenatal care and its effect on risk pf pregnancy induced hypertension in Lao PDR a case-control study	Phengsavanh A et al. (2018)	2018	Laos	to determine antenatal care (ANC)-related risk variables for pregnancy-induced hypertension (PIH) in Lao PDR	Case-control	hospital based age matched method	pregnant women		structured questionnaires	258	Multivariate logistic regression		Underlying disease: When compared to controls (25.8%), cases (65.1%) had a greater rate of excessive maternal weight gain (>13 kg).When compared to cases (22.1%), controls (35.5%) had a greater history of abortion.	Health Awareness: Comparing cases to controls, fewer cases (18.6%) received appropriate information regarding PIH. Only 50% of cases ( 4 times) had sufficient ANC, compared to 93.6% of controls.ANC attendance at 4 times (adj. OR= 10.23, 95% CI: 3.67 - 28.49, p0.001), excessive maternal weight gain during pregnancy (>13 kg) (adj. OR=7.35, 95% CI: 3.06 -17.69, p0.001), history of abortion (adj. OR=…							Case control : blinding the investigators to the PIH status of the patients and controls helped to reduce information bias from the investigators during the interview.
37	Because the baby asks for it a mixed-methods study on local perceptions toward nutrition during pregnancy among marginalised migrant women along the Mynamar-Thailand border	Hashmi AH et al. (2018)	2018	Myanmar	to investigate local beliefs and habits around diet and exercise during pregnancy in a vulnerable group along the border between Myanmar and Thailand.	cross-sectional study	Convenience sampling	pregnant women		Focus Group Discussion and key informat interview	388	Student's t-test			Knowledge: A significant number of women (43.6%; 169/388) did not know what a healthy diet was, and an even higher percentage (85.3%; 331/388) were unaware of the proper GWG (gestational weight gain). Nearly half of the women (47.7%; 185/388) did not know their pre-pregnancy weight. Less than one-third (29.1%, 113/388) of people who felt active (77.1%; 299/388) reported ever exercised.Most women …							Due to restrictions in clinic-based programming for maternal nutrition, the scope of clinic-based treatment throughout pregnancy in this border region is far from complete. Due to regional and cultural distinctiveness, the study's generalizability is restricted and the cross-sectional survey's lack of external validation is one of its weaknesses.
38	Determinants of adolescent pregnancy and access to reproductive and sexual health services for married and unmarried adolescents in rural Lao PDR a qualitative study	Sychareun V et al. (2018)	2018	Laos	to investigate the variables influencing teen pregnancy in rural areas and comprehend the particular barriers teen moms encounter while trying to receive maternal health care.	Qualitative Design	Convenience sampling	1. women who are unmarried/married adolescents aged 2. husbands of the adolescent mothers 3. mothers-in-law of both male and female adolescents 4. community leaders and healthcare providers		Focus Group Discussion and key informat interview	100	Thematic analysis	family income: Financial problems and payment for medical services charges, medicines, and transportation are one of the barriers for poor communities. Health-seeking practice: due to the age and lack of knowledge, adolescent pregnant women are difficult to participate at the seeking practice and decision making power.	Age: High rates of maternal and infant mortality, early birth, postpartum hemorrhage, and the risk of unsafe abortion for unmarried teens as well as young mothers were among the potential threats to health that were found.	Knowledge: SRH is not well understood by young people, and they are reluctant to discuss it with healthcare professionals. They are also wary of being physically examined, especially by a male doctor, and of being asked sensitive questions.		Health service during delivery: Fear of being seen by friends, family, or members of the community was commonly expressed in relation to the lack of privacy at hospitals and other nearby healthcare institutions.	Quality healthcare services: The main demand- and supply-side factors that prevent adolescents and adolescent mothers from using sexual, reproductive, and maternal health services are socio-cultural norms, the attitudes and abilities of healthcare professionals, a genuine or perceived lack of confidentiality, cost, and the ability and knowledge to make decisions. Health care training: All of the …				potential biases resulting from selection issues and not applicable to all teenage mothers and unmarried teenage females
39	Determinants of the utilization of maternal health services in Myanmar	Sam MT (2018)	2018	Myanmar	to evaluate the factors that influence the use of maternal health care	secondary data from MDHS-Myanmar Demographic and Health Survey	two stage random sampling	women of reporductive age	15-49 years	semi-structured interviews	3856	logistic regression	Education: In the survey, only 8% of them had education above the secondary level, and 32% had completed it compared to 44% who had finished elementary school. Occupation: 36% of the women in the survey did not have jobs, 27% of those who did were unskilled laborers, and only 5% employed professional or management positions.	Age: With a mean age of 31 years old, most people (73%) were between the ages of 18 and 35. Only 0.4% were under the age of 18 and 26.6% were over the age of 35.They had 2.8 children on average, ranging from 1 to 12.			ANC services: About 14% of the women in this study who used maternal health care received no ANC at all, whereas 58% received it at least four times during their most recent pregnancy. The proportion of institutional delivery, which made up around 38% of all delivery, was fairly low. PNC services:Just a little more than half of women who gave birth (54%) received PNC services within 24 hours afte…
40	High pregnancy incidence and low contraceptive use among a prospective cohort of female entertainment and sex workers in Phnom Penh, Cambodia	Duff et al.,	2018	Cambodia	to investigate risk variables for incident pregnancy and describe how many FESWs (female entertainment and sex workers) take contraception.	observational cohort study	systematic sample	female entertainment and sex workers)	15-29 years	structured questionnaries	220	Bivariate and multivariate logistic regression	Occupation: Young female sex workers are more chance to become physical/sexual violence and high risk for unwanted pregnancy.	Maternal gravid and parity: The majority of participants in this research (63.2%) were either single, divorced, widowed, or separated (IQR:2–4) Age: the correlation between pregnancy incidence and younger age (19–24 versus 25–29 years)	Reproductive health: Only 22 (10.8%) of the participants in this research reported taking hormonal contraceptives, and 23 (11.3%) reported having an abortion in the previous three months. Of the participants, 14 (6.8%) were pregnant.		Abortion: Maternal mortality significantly correlates with unwanted pregnancy and unsafe abortion.					The power of the multivariable analysis may have been limited by the small sample size. Because sex work is undercover, systematic or randomized sampling was difficult, which limited the study's validity to all young FESW.
41	Low dietary intakes of essential nutrients during pregnancy in Vietnam	Nguyen et al.,	2018	Vietnam	to determine how different nutritional subgroups' relationships between mother age, education, and pre-pregnancy body mass index and nutrient intakes compared.	prospective cohort study	Convenience sampling	Pregnant women		Face to Face interview	1944	Descriptive analysis	Education: More educated women, particularly those with post-high school education, had considerably higher average consumption of red meat, poultry, eggs, fruit juices, and soft beverages. Women with higher levels of education eat more proteins, B vitamins, iron, and zinc than women with lower levels of education. Found that rice, fruits, and vegetables were the main food sources of energy and t…	Age: Between individuals aged 35 years and those under 25 years of age, there were statistically significant variations in the mean intakes of the aforementioned food items (apart from fruits) (p 0.05).								include a recall bias, the choice of main meals, and the knowledge of the cooking techniques, which might result in unreliable assessments of nutrients.
42	Postnatal care could be the key to improving the continuum of care in maternal and child health in Ratanakiri, Cambodia	Kikuchi K et al. (2018)	2018	Cambodia	to evaluate the continuum of care's success rate and the elements that are related to the continuum of care	cross-sectional study	systematic sample	women of reproductive age		semi-structured interviews	337	Descriptive analysis	education: Women who could read better than those who couldn't were less likely to give up at the delivery stage (AOR: 0.269; 95% CI: 0.079-0.910).		Awareness: Women who stopped receiving continuum of care during the postnatal period had a negative association with awareness of postnatal care (AOR: 0.008; 95% CI: 0.001-0.086).			Continuum of care: The stage of postnatal care had the highest discontinuation rate (73.6%), whereas the stage of birth had the lowest discontinuation rate (41.5%). 41 women (10.9%) stopped receiving treatment during the birth stage. 53 women (14.1%) left the continuum of care at the postnatal period, whereas 71 women (18.8%) left it during the antenatal stage. A long commute to the medical facil…				selection with health center based and selection bias can become. Selection participants women who had children aged <2 years and recall bias can become.
43	Postpartum depression and risk factors among Vietnamese women	Do et al.,	2018	Vietnam	to determine the incidence of postpartum depression (PPD) and the risk variables that contribute to PPD	cross-sectional study	systematic sample	pregnant women who received scores of Edinburgh Postpartum Depression Scale (EPDS)		semi-structured interviews	116	Binary logistic regression analysis	Male involvement: Women who had just given birth were 0.2 times less likely to experience PPD symptoms than mothers who were experiencing conflict in their families. New mothers were 4 times than the reference groups (p = 0.001, OR 4.4) had inadequate interpersonal contact and communication. Encouragement of males and a happy family life is strongly correlated with PPD during pregnancy.							Postpartum depression: The levels of education was significantly linked to a higher incidence of mother depression symptoms (OR 0.4, p = 0.036).showed that the risk of PPD was nearly two times higher among first-time moms than among those who had already had children. Stress and a lack of relationships are highly linked to PPD.		study duration is short and small sample size (116) Not compare with the women who have gestational illnesses have a greater chance of developing PPD
44	Trends of socioeconomic inequality in using maternal health care services in Lao People's Democratic Republic from year 2000 to 2012	Do et al.,	2018	Laos	to investigate the patterns of socioeconomic inequalities in the use of ANC and an SBA in the provision of maternal health care.	secondary data from MICS	two stage random sampling	men and women of reporductive age	15-49 years	semi-structured interviews	5606	Binary logistic regression analysis	Ethnic: Women who lived in homes led by people of non-Lao ethnicity were less likely to utilize ANC and SBA [OR = 0.71; 95% CI: 0.59- 0.85] than other women. The interaction between survey year and ethnicity was shown to be statistically significant [OR = 0.62; 95% CI:0.44-0.89 for ANC and OR = 0.65; 95% CI:0.44-0.97 for SBA]. Education:Primary school-educated mothers had higher odds of using ANC…									Since the data were gathered from respondents' memories, there have been some questions raised in the literature about the reliability of self-reported data. The study depends on cross-sectional data with some questionnaire inconsistencies. Antenatal, birth, and postnatal care services were the three maternal health service use characteristics that the study was unable to evaluate.
45	Utilization of full postnatal care services among rural Myanmar women and its determinants a cross-sectional study	Mon AS et al. (2018)	2018	Myanmar	to investigate the current state of full PNC usage and look at what influences it.	community-based cross-sectional study	multistage cluster sampling	married women who had children aged under 2 years		semi-structured interviews	500	multivariate logistic regression	Education: The odds of using full PNC increase with the mother's level of education (adjusted odds ratio (AOR), 2.16; 95% confidence interval (CI), 1.18–3.94). Family Income: The likelihood of receiving complete PNC was twice as high for rural women with higher earnings (50,000 MMK) as with those with lower incomes (50,000 MMK) (AOR, 2.02; 95% CI, 1.11-3.68). Male Involvement: The likelihood of u…				PNC services: Only 25.2% of people used PNCs to the maximum capacity. According to a national survey that focused on the time of postnatal visits, the prevalence was 68% overall. PNC is the significant for maternal health services.					It is difficult to establish causal links between putative predictors and complete PNC usage because of the cross-sectional nature of the data. There may have been recollection bias because the participants were reporting on prior knowledge and practice.
46	Disparity in utilization and expectation of community-based maternal health care services among women in Myanmar a cross-sectional study	Thida T, Liabsuetrakul T and McNeil E (2018)	2019	Myanmar	to evaluate women's use of and expectations for community-based prenatal and delivery care services and identify contributing variables to the discrepancy between services obtained and services expected to be received	cross-sectional study	stratified two-stage sampling	6-month postpartum women		structured questionnaries	1743	Multivariate logistic regression					ANC services: Nearly all (99%) had at least one ANC visit, and the majority (89%) of them were handled by a trained professional.(36% had an early ANC visit, and 33% gave birth at a facility-based service) completed at least four ANC visits. Most of pregnant women are received ANC services and significantly associated with maternal health outcome. Of the women, just 12% obtained all 10 crucial AN…		Policy and strategic management: For better planning of MCH program, quality ANC services and skilled birth delivery are the best recommendation to reduce the maternal mortality. Less frequency of ANC visits may cause to insufficient service and pregnancy related complications.			based on own response of participants and can cause recall bias. The study's continuous sampling strategy might have selection bias. Since this study concentrated on community-based services, the results cannot be generalized to the entire population.
47	A qualitative analysis of factors that influence Vietnamese ethnic minority women to seek maternal health care	McKinn S et al. (2019)	2019	Vietnam	to investigate the reasons why and how ethnic minority women use maternal health services, as well as the elements that affect whether or not women and families choose to receive facility-based care.	Qualitative Design	purposive sampling	Health workers Ethnic minority women Grandmothers village leaders		semi-structured interviews	66	Thematic analysis			Health Awareness: most of pregnant women are aware to seek the health service during pregnancy and health awareness is directly associated with the increase ANC services.		Health service during delivery: delivery at health facilities is more safer and can receive quality health care service than home delivery.	Quality healthcare service: Health care workers are more skillful and quality service than the traditional birth attendance.	Accessibility and Availability of Healthcare Facilities: The more accessible Health care information is increase the reaching the health facilities.lack of available, accessible, acceptable, and affordable resources for pregnant women is the main barrier for maternal health care services. Policy and strategic management: Health care providers' motivation is directly influenced by training with up…	Fear of pregnant women: Due to their being hesitant and have a low degree of trust in medical professionals, adolescents and first-time mothers are afraid to attend maternal health services at public health facilities.		1. Language barriers between the ethnic minority people living in this community 2. Due to crosscultural study, some responses may have been misinterpreted by the authors. 3. limit misunderstandings by working with an interviewer and independently translating audio data.
48	Advice on healthy pregnancy, delivery, motherhood and information on non-communicable diseases in the maternal care programme in Myanmar: a cross-sectional study	Okawa et al.,	2019	Myanmar	to evaluate the information provided to women during prenatal and postnatal counseling and to determine the circumstances that led to the receipt of that information.	cross-sectional study	simple random sampling	women who had given birth in the last 6 weeks to 12 months		semi-structured interviews	1500	multivariate logistic regression	Residence: The availability of social and health services is greater in city centers. In comparison to rural regions, metropolitan areas experience equity concerns with regard to access to and use of health care. Education: Compared to women with primary school education or less, women who finished middle (AOR: 1.47, 95%CI 1.10 to 1.97) or high school (AOR: 1.90, 95%CI 1.35 to 2.68) were more lik…	Underlying disease: 25% of cancer-related deaths among women in Myanmar and most public healthcare institutions have had restricted access to these cancers' screenings. Awareness of early access to signs of cancers is the one of the factors for maternal death.	Advice for maternal health: Counselling: When compared to women living in the Ayeyawady site, women in the Yangon site were less likely to receive information on the five identified NCDs (AOR: 0.47, 95%CI 0.32 to 0.68) and advice on all topics during antenatal (adjusted OR [AOR]: 0.40, 95%CI 0.29 to 0.56) and postnatal counseling (AOR: 0.25, 95%CI 0.17 to 0.35).		PNC services: In comparison to women who used public hospitals for ANC, women who received PNC outside of medical facilities were less likely to receive guidance on all topics during postnatal counseling (AOR: 0.67, 95%CI 0.50 to 0.89), and women who used private facilities for ANC were less likely to receive information on NCDs (AOR: 0.47, 95%CI 0.25 to 0.89) Most maternal deaths happen in the f…					The study's sample plan was compromised, which might have reduced the validity of the study's conclusions. Townships and populations used for observation don't reflect the entire population. Because there is no accepted assessment for counseling on maternal care in this study,
49	Determinants of continuum of care for maternal, newborn and child health services in rural Khammouane Lao PDR	Sakuma S et al. (2019)	2019	Laos	to examine at the continuum of care's quality of coverage and to find obstacles and motivating elements linked to mothers continuing to receive services.	community-based cross-sectional study	stratified sampling	1) mothers aged from 16–49 years old who had children between 8 to 23 months old at the time of interview and 2) residence in the selected district since the last child’s pregnancy.		structured questionnaries	263	Descriptive analysis	education: maternal education is significantly associated the continuum of care for maternal, newborn and child health services, A higher level of education (beta = 0.226, p 0.001). Occupation: being a farmer (beta = 0.162, p 0.003)is determinants for continuum of care for maternal, newborn and child health services. male involvement: having a conversation to the husband or other family members (…				Health service during delivery: In the study, the women delivered their babies (29.7%) in a hospital, (30.4%) with a skilled birth assistant (SBA), 14 (5.3%) with a trained birth assistant (TBA) or a village health volunteer (VHV), 113 (43.0%) with their husbands, 10 (3.8%) by themselves, and 46 (17.5%) by others. Therefore, delivery with skill birth attendance is significantly associated with ma…		Accessibility and Availability of Healthcare Facilities: living further from the district hospital (beta = 0.233, p 0.001)is significant factor for continuum of care for maternal, newborn and child health services.			the children’s vaccination age is one of the limitations for these study. 2. The absence of deceased women and children from the research may have led to an overestimation of the usage of MNCH services and an underestimation of the severity of the issue. 3. Information bias can affect how study results are interpreted. 4. The study was limited to the district hospital's catchment region and exclu…
50	Do health care providers give sufficient information and good counseling during antenatal care in Lao PDR an observational study	Phommachanh S et al. (2019a)	2019	Laos	to assess the quality of ANC provided at urban and rural public health facilities and to make recommendations for enhancing health education and counseling in addition to other standard medical treatment in public ANC services.	cross-sectional observation study	purposive sampling	Health providers and pregnant women		semi-structured interviews	421	Descriptive analysis						Medical Healthcare workforce: The quality of health care providers is directly related to the trust of the community. Insufficient provision of information on danger signs during pregnancy, nutrition, breastfeeding, and iron supplements was revealed. And also communication skills, behavior and attitude of health providers are significantly associated with the patient satisfactory of health care p…				The conclusions might not be easily generalized. Depend on the communication and behaviour of health care providers, the observers can be personal biased.
51	FACTORS INFLUENCING DELIVERY BY SKILLED BIRTH ATTENDANTS AND POSTNATAL HEALTH CHECK AMONG MOTHER IN HLAING-THARYAR TOWNSHIP, MYANMAR	Khaing et al.,	2019	Myanmar	To find the factors that influence skilled birth attendant delivery and postnatal health checks.	community-based cross-sectional study	simple random sampling	women who had delivered at least one child	15-49 years	semi-structured interviews	300	Descriptive analysis		Occupation: Mothers in rural areas were less likely to use SBA than women in urban areas (AOR, 0.31; 95% CI, 0.15-0.63), while mothers who worked at paid jobs were more likely to do so (AOR, 0.38; 95% CI, 0.19-0.74) compared to those who did unpaid labor. The use of SBA during birth and postpartum care are related to work status (AOR=0.38). Male involvement: the influence of male ( husband) is th…	Health awareness: Significantly, 31% of respondents were unaware of the presence of healthcare workers. The awareness of pregnant women about how to access health services and hot to contact health care wokers is the significantly associated with the maternal health care services. Mothers were 13 times more likely to use SBA throughout delivery and the postnatal period if they were aware of at le…		transportation: Mothers who could afford to pay for expenses like transportation and other opportunity costs (50,000 MMK) had an elevenfold higher likelihood of using SBA than mothers who could only afford to pay for 50,000 MMK (AOR, 11.52; 95% CI, 5.37-24.68). ANC service: Antenatal care appointments would increase utilization of mothers use of SBAs. Mothers may become more aware of potential ri…					The outcome might not accurately reflect SBA's comprehensive coverage.
52	Improvement of quality of antenatal care ANC service provision at the public health facilities in Lao PDR Perspective and Experiences of supply and demand sides	Phommachanh S et al. (2019b)	2019	Laos	intends to gather information on how stakeholders feel about the demand and supply sides for public ANC services as well as support for suggestions to raise the standard of such services.	Qualitative Design	purposive sampling	pregnant woman and mothers with children under one year of age Family member policy makers, health providers and managers		semi-structured interviews key informant interview	50	Thematic analysis				Community involvement: Quality health care services and demand side intervention is based on effective communication between healthcare providers and the community. Community participation is important for the referral services, language barriers, health awareness raising services of health care providers and mutual relationships of patients.	ANC services: not effective health education, language barriers and community participation are the challenging for the quality ANC services.	Quality healthcare service: Due in part to a lack of training, resources, and guidelines, health practitioners were not always able to offer regular treatment appropriately.lack of competence in physical and obstetrical examinations, dietary education, and cautious attention to high-risk pregnancies. The quality of health care servies is the main determinant to health outcome and maternal mortali…	Essential medicines and equipment: insufficient Essential medicines and equipment are the main barriers for the institutional delivery and quality health care services. Policy and strategic management: policymakers need to consider the strategic plan for distributing updated guidelines, effective training for quality skil services, in-time supporting the essential medicine, legally and social sup…	Fear of pregnant women: Respectful maternal care is and lack of dignity and emotional support for pregnant women of ANCservices, behavoiur of health care workers are main psychological support factors for maternal health care services.		not represent the generalized population. Language barriers and limited conversation the interview process.
53	Maternal nutritional adequacy and gestational weight gain and their associations with birth outcomes among Vietnamese women	Tran NT et al. (2019)	2019	Vietnam	to explore the relationship between maternal nutrition status and gestational weight increase at a mid-pregnancy baseline and particular delivery outcomes was then studied.	randomized controlled trial with two groups	simple random sampling	pregnant women		structured questionnaries	226	multivariate logistic regression	Education: The level of education is significantly associated with maternal health outcome and Education level showed a tendency for birth length (p = 0.072), birth length-for-age z-score (p = 0.076), and birth head circumference-for-age z-score (p = 0.061), as well as a positive association with birth weight (p = 0.029), head circumference (p = 0.046), and birth weight-for-age z-score (p = 0.008…	Maternal habit: maternal dietary habbit is import ant for the maternal health outcome and the relationship between maternal nutrition status and gestational weight increase at a mid-pregnancy baseline and particular delivery outcomes was then studied. mothers who had 6–10 nutrient inadequacies had lower gestational weight gain at 26 to 29 weeks than did those with ≤5 nutrient inadequacies (mean d…								did not weigh the woman during birth, making it impossible to calculate the total gestational weight increase. Recall biases may affect pre-pregnancy BMI calculations when utilizing recall pre-pregnancy weight. In those participants (5.2%) who were unable to recollect their pre-pregnancy weight, the earliest weight measurement during the first trimester was used as a substitute.
54	Quality gap in maternal and newborn healthcare: a cross-sectional study in Myanmar	Okawa et al.,	2019	Myanmar	to assess During prenatal care (ANC), peripartum care (PPC), and postnatal care, mothers and babies should have appropriate interaction with trained healthcare professionals and get high-quality care (PNC)	cross sectional study	Convenience sampling	women of reproductive age		semi-structured interview	1500	Descriptive analysis					PNC services: The PNC services is important for the quality maternal health outcome and Only 3.6% of pairs of mothers and babies had quality-adjusted contact, whereas 11% of them had enough contact for PNC.Therefore, over all three periods of maternal and newborn care, just 0.1% of pairs of mothers and babies experienced quality-adjusted contact, 1.7% of pairs had high-quality care, and 4.8% of p…	Quality healthcare services: The quality healthcare services is significantly association with the maternal health outcome and Nearly 60% of pregnant women had sufficient contact, while less than 15% had quality-adjusted contact. Similar to PPC, just 15% of women received high-quality treatment when in touch with healthcare professionals, whereas 61% of women gave birth at a facility with the hel…	Policy and strategic management: MCH handbook distribution to the every pregnant women is the significantly effective to maternal health outcome and obtained an MCH Handbook had a higher likelihood of having four or more ANC interactions with medical professionals, giving birth in a medical facility with the help of qualified caregivers, and receiving high-quality ANC, PPC, and PNC.			The research samples were possibly biased, which could have an impact on the findings. By distributing survey information in advance with the support of midwives and health volunteers in order to reach all qualified women, it was possible to lessen the possibility of selection bias. The quality of the data might be impacted by the participants' early memories and poor health literacy.
55	Type of health care workers and quality of antenatal and delivery care in communities of Myanmar: An experience- and vignette-based study	Thida et al.,	2019	Myanmar	By using case studies of women with hypertension during pregnancy (HDP) and postpartum hemorrhage (PPH) from the perspectives of the providers, it will be possible to identify the different types of health care providers who provide antenatal and delivery care in these communities and evaluate the quality of care.	cross sectional study	simple random sampling	Health assistants, lady health visitors, midwives, and auxiliary midwives		semi structured interviews	324	Descriptive analysis						Medical healthcare workforce: Skill health providers is significantly important for the quality maternal health care services. According to the study, midwives are the primary healthcare providers who should be in charge of providing the initial care for pregnant women who have hypertensive disorders during pregnancy and postpartum hemorrhage in the community. In situations when there are insuffi…				Because the information in the vignettes was gathered from women who had HDP and PPH but lived, it's possible that the quality of services for HDP and PPH in the vignettes cannot be generalized to maternal fatalities caused by HDP and PPH. The results may not accurately reflect the realities and viewpoints of national level providers since the sample of participants was not chosen at random. The …
56	Unmet need for family planning among urban and rural married women in Yangon region, Myanmar a cross-sectional study	Wai MM et al. (2019)	2019	Myanmar	to investigate the level of unmet family planning (FP) needs among married women in both urban and rural areas, as well as FP demand and satisfaction.	cross sectional study	multi cluster sampling	married women in the reproductive age	18-49	structured questionnaries	1256	Bivariate and multivariate logistic regression	residence: In comparison to urban women, demand satisfaction was greater in rural women: 80% versus 73% (p = 0.031).	Age: Maternal age is significantly associated with the unmet need for family planning and respondents' ages were significantly correlated. P value = 0.008, OR = 0.64, 95% CI = 0.4680–0.882.				Quality healthcare services: The quality healthcare services in FP is significantly association with the abortion, Only 33% of healthcare institutions offered services for implants and permanent procedures like sterilization, whereas 60% of healthcare facilities offered services for intra-uterine devices (IUDs). Given that abortion is illegal in Myanmar, the larger unmet demand among women who do…
57	Womens knowledge on common non-communicable diseases and nutritional need during pregnancy in three townships of Ayeyarwaddy region, Myanmar a cross-sectional study	Thandar MM et al. (2019)	2019	Myanmar	approached to assess awareness of prevalent NCDs and dietary requirements for pregnant women, as well as to investigate the influences on that awareness.	cross sectional study	multi cluster sampling	pregnant women	18-49 years	semi structured interviews	630	Descriptive analysis	family income: Family wealth has a crucial role in the result of maternal health, and wealth index and a family history of NCDs were linked to their understanding.Women in the second, middle, and fourth quintiles of the wealth index showed better knowledge than those in the lowest quartile (B = 3.5, p = 0.007, p = 0.08, and p = 0.019, respectively). residence: Pregnant women's geographic location…	Underlying disease: Maternal body weight and underlying disease are the significantly assiciate factor of maternal death and Old age (78.7%), obesity (83.4%), and eating sugary, greasy, and fatty foods (92.5%) were risk factors for diabetes. Family history of diabetes (60.5%) and pregnancy (51.4%) were well-known risk factors.	knowldege: Knowledge about mother health is crucial for maternal health outcomes. Nearly 53% of them were aware that caffeine in tea or coffee interferes with iron absorption, while about 60% were aware that vitamin C improves iron absorption. It is known that 90% of pregnant women do not limit their diet.							study was cross-sectional and there was a potential for reverse causation. utilized a recently created tool in Burmese. The questionnaire may have been rather simple to complete even though the reliability of the items was checked beforehand. Self-reported family history and medical history of NCDs may not be entirely accurate.
58	A qualitative study on acceptability of the mistreatment of women during childbirth in Myanmar	Maung TM et al. (2020)	2020	Myanmar	aimed to investigate if abuse of women giving birth in Myanmar is acceptable according to women and medical professionals and to comprehend how gender power relations affect mistreatment of women giving birth.	Qualitative Design	Purposive quota sampling	women of reproductive age	18-49 years	Focus Group Discussion and key informat interview	104	Thematic analysis	family income: Financial barriers include the difficulty in obtaining high-quality medical care at healthcare facilities, as well as the cost of resources such as transportation from home to the hospital for hospitalized women, as well as direct and indirect costs for things like equipment, consumables, and medications. Informal costs include things like access to the labor ward, food, and gifts …			community involvement: , community involvement in transportation and emergency referral support is significantly important factors for maternal health care services.				maternal distress: Pregnant women did not accept pinching or slapping women during birth as they perceived this sort of action as a punishment rather than encouragement or support. Maternal distress during pregnancy and delivery has considerably been connected with the behavior of health care providers. most of the pregnant women are afraid to come and deliver at health facilities due to shouting…		different experiences and different views of pregnant women and health care workers are potential limitation.
59	Knowledge of and attitudes towards abortion among adolescents in Lao PDR	Vongxay et al.,	2020	Laos	This study's goal was to examine abortion-related knowledge, attitudes, and contributing variables in the Lao People's Democratic Republic.	cross sectional study	simple random sampling	in- and out-of-school male and female adolescents	in- and out-of-school male and female adolescents	semi structured interviews	800	Univariate analysis and frequency distributions	male involvement: It is more difficult to discuss essential topics with fathers than with mothers (18.9% vs. 9.1%) and gender inequality in access to health information has a significant impact on maternal health outcomes. Although women claimed they were more inclined to discuss sexual concerns with their moms than men (48.6% vs 21.7%), men also stated it was easier to talk about sexuality with …		knowldege: The study respondents desired greater information on pregnancy planning (57.9%), pregnancy indicators (45.9%), and unplanned/unwanted pregnancies (35.7%). Knowledge of pregnant women is critical for maternal health outcomes. The following subjects attracted more attention from women than from men: prenatal planning (62.3% vs. 52.4%), symptoms of pregnancy (49.9% vs. 40.7%), and abortio…		abortion: in these survey, 31.5% of respondents knew about induced abortion, and (78.6%) believed that a woman should have an abortion if doing so would risk her life, such as in cases of rape (62.3%), fetal abnormalities (74.6%), being unmarried (57.9%), or to complete her education (62.7%). For reproductive women, understanding abortion is crucial, and in this study, 62.1% strongly agreed that …					Cross-sectional design, which limits the study to a snapshot of attitudes and knowledge regarding abortion at a particular time. The study is not representative of any and all population
60	Maternal, neonatal, and child health systems under rapid urbanization: a qualitative study in a suburban district in Vietnam	Heo et al.,	2020	Vietnam	aimed to find out how MNCH services are currently being used at the district level.	Qualitative Design	Convenience sampling	Healthcare worker women (aged 21–33) who gave a birth within a year and their family member	Healthcare worker women (aged 21–33) who gave a birth within a year and their family member	semi structured interviews	40	Thematic analysis	culture: The cultural impact on maternal health outcomes is more pronounced, and societal conventions and traditional beliefs have an impact on all women's decision-making.		health awareness: Awareness of pregnant women is significantly associated with the maternal health outcome and in these studyt they were well informed about pregnancy-related diet, healthful foods, and medications.			Quality healthcare services: With regard to delivery, the patient's satisfaction and the outcome for the mother's health are strongly correlated with the provision of better services through more equipment, better facilities, and more knowledgeable medical staff.	Policy and strategic management: Campaigns for health awareness are successful in improving maternal health.Visitors can apply to these initiatives as "direct health education" if they aim to inform a community about things like ANC, HIV, food security, and other topics.Moreover, create publications and broadcast material on the radio for "indirect" health education.			not possible to detect social inequalities in the use of MNCH services may not accurately reflect all circumstances in the district.
61	Potential factors associated with institutional childbirth among women in rural villages of Lao Peoples Democratic Republic a prliminary study	Horiuchi S et al. (2020)	2020	Laos	The purpose of the current study was to investigate in the early stages what characteristics are linked to more institutional births and what links ANC attendance to maternal awareness among women in remote areas.	secondary data analysis	Convenience sampling	women with children under 5 years of age	18-49 years	semi structured interviews	302	univariate and multivariate analyses			knowledge: Women's lack of maternal awareness concerning birth difficulties was nevertheless connected to a decreased likelihood of having an institutional birth (adjusted OR, 0.27; 95% CI, 0.14-0.54). Maternal knowledge is strongly associated with the institutional delivery.			Quality healthcare services: A lower likelihood of giving birth in a hospital was significantly correlated with maternal misunderstanding of birth complications (OR, 0.24; 95% CI, 0.13-0.45), a lack of formal education for the mother (OR, 0.18; 95% CI, 0.08-0.38), having more than two children (OR, 0.41; 95% CI, 0.25-0.67), the absence of ANC during pregnancy (OR, 0.05; 95% CI, 0.01-0.39), and et…	Accessibility and Availability of Healthcare Facilities: The distance between patients and health facilities is significantly correlated with accessibility and In comparison to women who lived within 1 km of a health facility, those who lived farther away had a lower likelihood of giving birth in a hospital (OR, 0.28; 95% CI, 0.15-0.55 for 1–5 km and OR, 0.22; 95% CI, 0.12-0.43 for 6 km and more)…			It was challenging to investigate the temporal link between institutional births and other characteristics since the study used a cross-sectional approach. Data gathering was entirely reliant on respondents' recollections, and there was no cross-validation with medical data. there was a chance of recollection bias, particularly when it came to the justifications for not giving birth in a hospital.
62	Pregnancy health literacy among teenagers in Kaysone district, Savannakhet Province, Lao PDR	Santisouk et al	2020	Laos	The purpose of this study was to describe PHL-Pregnancy Health Literacy and its associated variables in adolescents.	cross sectional study	multi stage sampling	Adolescents aged 15–19, both male and female, unmarried and married, schooling and non-schooling	15-19 years	semi structured interviews	262	Descriptive analysis	Education: In the survey, education level of teenagers and TPHL-Teen Pregnancy Health Literacy level have a statistically significant association (p 0.001). Teenagers' marital status and TPHL level had a statistically significant correlation (p 0.001). Additionally, there were significant correlations between the TPHL level and the fathers' and mothers' educational levels (p = 0.035 and p = 0.038…				Abortion: In this study, nearly 67% of teenagers reported having trouble understanding what to do in the event that they or their girlfriend encountered dangerous pregnancy-related issues, such as unsafe abortion, young mother death, violence, or sexually transmitted infections (STIs), including HIV/AIDS. Abortion knowledge is significantly associated with the cause of maternal mortality.					The sample may not be typical of other teenage populations since participant recruitment and data collection were restricted to a single geographic region. Additionally, the cross-sectional structure prohibits from determining the time sequence of TPHL. A TPHL questionnaire would elicit fairly sensitive information about the problem among teenagers.
63	Quality of family planning services for women of reproductive age in Lao PDR	Thongmixay et al.,	2020	Laos	to evaluate the effectiveness of family planning services offered in public health settings	cross sectional study	purposive sampling	women of reporductive age	15-49 years	semi structured interviews	393	Descriptive analysis						Quality Healthcare Services: The reason that women with children utilize the services most frequently may be due to the referral mechanism in place at healthcare facilities.		Satisfaction: The level of client satisfaction with maternal health care is strongly correlated with family planning services. The poll found that long-term contraceptive users were more willing to pay for the goods and services they got. IUD and Implanon, respectively, (p = 0.001, (p 0.001) Unmarried women and young people may be hesitant to use these public family planning programs. Access to f…		to create a thorough picture of the standard of family planning services family planning services are only sometimes used in some locations.
64	Sociodemographic characteristics associated with the utilization of maternal health services in Cambodia	Zhou D et al. (2020)	2020	Cambodia	intended to evaluate the development in the utilization of maternal healthcare services since 2000.	secondary data analysis from Cambodia Demographic and Health Survey 2014 and 2000.	multistage cluster sampling	adult men, women (15–49 years) and children under 5 years of age.	15-49 years	semi structured interviews	11961	descriptive and multivariate regression analyses	Residence: It is challenging for the rural population to receive high-quality ANC services. The sufficient utilization of ANC services was substantially negatively correlated with living in a rural area [odds ratio = 0.67, 95% CI = 0.55,0.82]. Also substantially associated negatively with professional birthing [Odds ratio = 0.29, 95% CI = 0.23,0.38] and PNC services [Odds ratio = 0.71, 95% CI = 0…		Knowledge: Due to pregnant women's increased knowledge of maternal health, ANC, PNC services, and hospital deliveries are on the rise according to the report. The percentages of timely and appropriate ANC use increased by 61.8 and 65.3%, respectively, whereas those for birth in a health institution and postnatal care climbed by 74.5 and 43.9%, respectively. the odds of timely [Odds ratio = 15.09,…							used large nationally-representative data The most recent data were gathered in 2014, therefore they might not accurately reflect the current state of affairs. Because this was a secondary research, the options for the variables or sample characteristics were constrained. Since the surveys were cross-sectional, there is no certainty that any connections will prove to be causal.
65	Socioeconomic Disparities, Pregnancy Factors and Inadequate Antenatal Care Utilization in Rural Cambodia	Soeung et al.,	2020	Cambodia	aimed to determine the links between socioeconomic inequalities, pregnancy variables, and insufficient ANC among pregnant women in rural areas, as well as to describe ANC usage patterns.	cross sectional study	two-stage clustering sampling	women who gave birth in the preceding five-year period	women of reporductive age	semi structured interviews	3764	multivariable analysis using the generalized linear mixed model (GLMM)	Education: In the survey, illiterate pregnant women were more likely to get insufficient ANC than educated pregnant women, demonstrating the strong correlation between education level and the quality of ANC treatments. Given that they were illiterate and lacked access to information, it's possible that they were unaware of the advantages of ANC. In addition, it was probable that the ANC of the wo…				ANC services: Quality ANC services are statistically associated with inadequate ANC, and in the survey, factors associated with inadequate ANC included receiving ANC in the private sector (adjusted odds ratio [adj OR] = 2.10, 95% confidence interval [95% CI]:1.47-2.99), having an unintended pregnancy (adj OR] = 1.70, 95% CI: 1.44- 2.01), having three or more children in one household, being illit…
66	Understanding barriers and facilitators of maternal health care utilization in Central Myanmar	Milkowska-Shibata MA et al. (2020)	2020	Myanmar	to investigate the factors that promote and hinder the use of maternal health care in Myanmar, which has the highest maternal death rate in Southeast Asia.	secondary data from community health survey	Convenience sampling	mothers with children under five	women of reporductive age	semi structured interviews	937	logistic regression	Family income: In the study, more women in rural areas (35.4%) lived in families with incomes below the extreme poverty level of $1.25 per day per person (p = 0.02), which is a strong predictor of maternal health outcomes. When adjusting for median income, women from homes where compulsory education was not obtained were around three times (AOR = 3.31; 95% CI 1.72-6.38; p 0.01) more likely to giv…					Quality healthcare services: Obtaining health services from qualified healthcare professionals is strongly correlated with receiving high-quality ANC and PNC treatments. While adjusting for family compulsory education and median monthly household income in the survey, women were nearly 38 times (AOR = 38.5; 95% CI 9.17-167; p 0.01) more likely not to obtain such postnatal care services when givin…	Accessibility and Availability of Healthcare Facilities : Access to transportation and medical services is strongly correlated with high-quality ANC.In the study, women who gave the excuse of not having transportation were around 14 times (OR = 14.3; 95% CI 1.56-131; p = 0.01) more likely to fail to comply with the suggestion of two visits during the second trimester than women who gave alternati…			The analysis might not accurately reflect the traits of the rural and urban areas. The study's participants were spread out. produced recall bias since women often ponder on their experiences for over five years, in certain situations.
67	Determinants fro postpartum care of women in Rakhine state Myanmar a descriptive cross-sectional study	Khaine TT (2021)	2021	Myanmar	to learn what prevents women from Rakhine State from obtaining postpartum care from medical professionals.	cross sectional study	secondary data analysis from DHS	women of reporductive age	15-49 years	semi structured interviews	278	Multivariate logistic regression	Occupation: the occupation of mother is also important for maternal health outcome and in the survey, the likelihood of acquiring PPC was only 29% if the women did not receive information about the danger of pregnancy and were manual and agricultural laborers.Despite being general officers or managers, only 39% of them were likely to receive PPC.The outcome likelihood was 40% for the manual and a…		knowledge: In the study, awareness of the risk indicators of pregnancy during ANC visits was also significantly related with obtaining PPC from qualified healthcare practitioners, with an odds ratio of 2.98, compared to the women who did not. Knowledge of pregnant women is critical for maternal health outcomes. In institutional delivery situations, women with no prior healthcare education had a 7…			Quality healthcare services: In the survey, women who gave birth in public sector facilities had a 49.76 times higher likelihood of receiving PPC from healthcare professionals than those who gave birth at home. This is because public sector facilities offer ANC and PPC, which are crucial for maternal health outcomes. Women were 4.21 times more likely to obtain PPC from healthcare practitioners if…				Background information cannot be found, including traditional views and women's satisfaction with healthcare.
68	Distance matters barriers to antenatal care and safe childbirth in a migrant population on the Thailand-Myanmar border from 2007 to 2015 a pregnancy cohort study	Steinbrook E et al. (2021)	2021	Myanmar	to reduce the risk of poor pregnancy outcomes and death and to enhance mother health.	cross sectional study	Convenience sampling	women of reporductive age	15-49 years	semi structured interviews	7522	multivariable negative binomial regressions
69	Factors affecting the choice of delivery place in a rural area in Laos A qualitative analysis	Kawaguchi Y et al. (2021)	2021	Laos	aims to pinpoint the elements that determined whether they were born at home or in a medical facility.	Qualitative Design	Convenience sampling	village health volunteer		Focus Group Discussion and key informat interview	45	Thematic analysis	residence: According to the report, pregnant women in rural areas are substantially more likely to have access to quality healthcare and health information than pregnant women in metropolitan areas. Male involvement: Mother-in-laws and husbands have a big impact on how pregnant women decide whether to give birth at home or in a hospital during the pregnancy and delivery process. family income: in…		Knowledge:For pregnant women living in rural areas, health awareness and education are crucial.Maternal mortality is greatly influenced by lack of health knowledge, and the survey found that pregnant women in rural areas are unaware of PNC complications and risk pregnancy criteria.	Community involvement: In the study, community support for the transportation of pregnant women who urgently need to go to a health facility was crucial. However, transportation is difficult to clearly link to the quality of maternal health care services.			health facilities: facilities based delivery is more safer and can get more quality health services than the home based delivery. In the survey, most of the participants are choice the FD for quality maternal health care services. Accessibility and Availability of Healthcare Facilities: transportation and easy to reach the health care facilities is significantly associated with the quality matern…			small number of participants. Language barriers and possibility of social-desirability bias
70	Formative study to develop intervention package for main caregivers of pregnant women: Qualitative Analysis to improve continuum of care (CoC) for maternal health in rural areas of Yangon Region, Myanmar	Aung et al.,	2021	Myanmar	investigate family members who are pregnant women's primary caregivers in rural regions' perspectives, preferences, and requirements around the continuum of maternal health care in order to build a health education package.	Qualitative Design	Purposive non-probability sampling	pregnant women, main care-givers and midwives	women of reporductive age	Focus group discussion	23	Thematic analysis			Knowledge:Pregnant women's health knowledge is strongly correlated with the level of maternal health services, and the study's participants all came to the realization that the more health knowledge, the lower the risk of pregnancy.		ANC services: Pregnant women should receive ANC treatments at specific times during their pregnancies, and according to the report, the majority of medical professionals should seek out high-quality ANC care. PNC services: The study's majority of participants were unaware of the importance of post-partum care services for both mothers and their children as well as the caliber of PNC services prov…	Continuum of care: The study found that the continuum of care was strongly related to the competency of the healthcare professionals, and that the community should be the sole setting where a skilled healthcare worker can deliver high-quality maternal health services rather than TBA. Quality healthcare services: The creation of relationships and trust necessary for providing high-quality maternal…	Policy and strategic management: An essential strategy for maternal health care programs is the assignment of jobs to the health care personnel. In the research, pregnant women and healthcare professionals discuss the duties and accountability of healthcare professionals, the daily burden, and the supporting strategies of policy makers. The identification of high-risk pregnancies in the community…			Since direct observation was not possible, the intervention package was developed based on the participants' subjective observations. Results were derived from the examination of the opinions, discussions, and experiences of rural community midwives, primary caregivers of pregnant women, and pregnant women themselves. from the creation of a qualitative guideline through the interpretation of find…
71	Maternal health literacy on mother and child health care A community cluster survey in two southern provinces in Laos	Phommachanh S et al. (2021)	2021	Laos	The purpose of this study was to assess mothers' MHL-Maternal Health Literacy and investigate factors that may affect it in order to produce data that may guide health care planning and policy.	cross sectional study	purposive sampling (two-stage cluster sampling)	mothers with children aged under five years	women of reporductive age	semi structured interviews	384	Descriptive and inferential statistics	education: Maternal education level is significantly correlated with maternal health literacy, and in the survey, mothers with higher income, more frequent ANC visits, and urban residences were significantly associated with higher MHL levels, according to the adjusted odds ratios (Adjusted OR = 0.52, 95% CI (0.289-0.934), P = 0.029; Adjusted OR = 2.198, 95% CI (1.278-3.782), P = 0.004; and Adjust…						Outreach maternal healthcare service: Accessible health information is strongly correlated with the result of maternal health, and according to the study, 58% of outreach sessions and 80% of health facility visits were where people got their health information. 74% of mothers said they had trouble comprehending information, 77.9% said it was challenging to determine whether information about the …			As opposed to longitudinal research, cross-sectional data cannot be used to draw causal conclusions. Not all conceivably significant influencing elements were taken into account. There may be memory bias for that subject among mothers whose children are older since information about ANC visits, site of delivery, and child vaccination was checked on the relevant record cards but not in the same ma…
72	Perinatal depression in migrant and refugee women on the Thai–Myanmar border: does social support matter?	Fellmeth et al.,	2021	Myanmar	to research the impact of prenatal depression in migrant mothers on receiving social support	prospective cohort study	simple random sampling	pregnant and post-partum women	women of reporductive age	semi structured interviews	451	logistic regression								Maternal depression: The supportive environment and maternal health outcomes are both strongly and directly related to maternal depression. According to the study, the odds of perinatal depression increased by 2.40 (95% CI 1.05-5.49) in the case of inadequate perceived support and by 0.79 per unit in the case of received support (95% CI 0.68-0.92). Perinatal depression risk increased by 1.48 (95%…		Any degree of depression is included in the definition of depression used in this analysis. There may be little response variability when using single-item tests to assess partner support and perceived support.
73	Prevalence and factors associated with postpartum depression in primary healthcare centres in Yangon, Myanmar	Myo et al.,	2021	Myanmar	to investigate the incidence of PPD-postpartum depression and its contributing variables in primary healthcare settings.	cross-sectional online study	Convenience sampling	postpartum mothers who were less than 6 months postpartum;	more than 18 years	semi structured interviews	220	multivariate logistic regression					PNC services: In the survey, 80% of women completed their ANC visits, and 95.9% benefited from PNC services at least once, particularly within 24 hours of birth. However, only 3.2% fully obtained PNC services.			Postpartum depression: Travel time and completion of ANC services are strongly related to postpartum depression, and in the survey, PPD was linked to travel time to the health facility (P 0.0001), frequency of ANC received (P = 0.003), and PNC within 24 hours after birth (P = 0.050). In the survey, husband (P 0.001) and parent (P = 0.003) support among social support subgroups, frequency of socia…		unable to determine causation and were unable to calculate the incidence of PPD using a cross-sectional survey. The study only included postnatal moms who have access to and can utilize online social media; therefore, the results may not be generalizable to mothers. During the COVID-19 lockdown, the estimated PPD prevalence appeared to be substantially greater.
74	Determinants of institutional maternity services utilization in Myanmar	Lwin KZ and Punpuing S (2022)	2022	Myanmar	studied the factors that affect the use of institutional maternity services and determined the need for better maternal health outcomes.	cross sectional study	two-stage stratified sampling	women of reporductive age	women of reporductive age	semi structured interviews	3642	descriptive and inferential statistics	occupation: husband's occupation is directly associated with the institutional delivery and in the study, Women were 45% and 39% less likely to give birth institutionally if their husbands worked in the agricultural sector or in unskilled manual labor, respectively than if their husbands had management or professional positions. Education: Maternal education is significantly associated with th in…				ANC services: institutional delivery is directly associated with the quality and timely ANC visit. In the study, In comparison to women who had no ANC visits, women who had at least 4 or 1-3 ANC visits were 7.2 and 3.9 times more likely to give birth in a hospital, respectively.					There is no way to draw a causal connection between the independent and dependent variables in a cross-sectional research. recall bias, unmeasured confounders like the cost of healthcare facilities and unmeasured distance to healthcare facilities.
75	Traditional prenatal and postpartum food restrictions among women in northern Lao PDR	Smith et al.,	2022	Laos	aimed to explain women's attainment of minimal dietary diversity (MDD-W), variables related with food avoidances, and perinatal dietary limitations.	community-based prospective cohort study		Mother–(child aged 21 days to <18 months)	Mother–(child aged 21 days to <18 months)	semi structured interviews	682				maternal health awareness: Maternal mortality and malnutrition are closely correlated with postpartum dietary limitations. Nearly all women (97%; n = 426 [98%] and n = 235 [94%] of the hospital and community cohorts, respectively; p = 0.004) reported following a taboo diet after giving birth. Sixty-five percent of women said they followed food restrictions for less than one month after giving bir…							Mothers' diets were not the subject of any data collection, therefore it is unknown how frequently women really consume any of the listed permitted items. These results cannot be applied to other areas since the research population was not typical of these provinces and took part in a prospective cohort study. Qualitative analysis would have allowed for a more thorough investigation of the underl…
											2361463

## Sheet: Inter-reviewer agreement
Paper Title	Author(s)	Paper Code	Search Engine	Yes	No	Maybe	If no or maybe, reasons
2010 Antenatal care among ethnic populations in louang Namtha Province, Lao PDR	Phathammavong O et al (2010)		Google Scholar	Yes
2010 The role of social support and parity on contraceptive use in Cambodia	Samandari G, Speizer IS and O'Connell K 2010		Google Scholar	Yes
2010 Using targeted vouchers and health equity funds to improve access to skilled birth attendances for poor women a case study in three rural health districts in Cambodia	Ir P et al. (2010)		Google Scholar	Yes
2011 Cultural perceptions of Maternal illness among Khmer woemn in Krong Kep, Cambodia	Montesanti S (2011)		Google Scholar	Yes
2011 Factors affecting the utilization of antenatal care services among women in Kham District Xiengkhouang Province	van Teijlingen (2011)		Google Scholar	Yes
2011 Traditions and plant use during pregnancy, childbirth and postpartum recovery by the Kry ethnic group in Lao PDR	Lamxay V, de Boer HJ and Björk L (2011)		Google Scholar			Maybe	Studied the benefits of the traditions and plant use in maternal healthcare
2012 Equity of access to reproductive health services among youths in resource-limited suburban communities of Mandalay city, Myanmar	Zaw PPT et al. (2012)		Google Scholar	Yes
2012 Factors associated with antenatal care adequacy in rural and urban contexts-results from two health and demographic surveillance sites in Vietnam	Tran TK et al. (2012)		Google Scholar	Yes
2012 Inequality in maternal health care utilization in Vietnam	Goland E, Hoa DTP and Målqvist M (2012)		Google Scholar	Yes
2012 Reasons rural Laotians choose home deliveries over delivery at health facilities a qualitative study	Sychareun V et al. (2012)		Google Scholar	Yes
2012 Socioeconomic improvements and health system strengthening of maternity care are contributing to maternal mortality reduction in Cambodia	Liljestrand J and Sambath MR (2012)		Google Scholar		No		Review report
2013 A decate of improvements in equity of access to reporductive and maternal health services in Cambodia, 2000-2010	Dingle A, Powell-Jackson T and Goodman C (2013)		Google Scholar	Yes
2013 A qualitative study on the breastfeeding experiences of first-time mothers in Vientiane Lao PDR	Lee HMH et al. (2013)		Google Scholar		No		Studied the associated factors of breastfeeding practice
2013 Changes in pregnancy and childbirth practices in remote areas in Loa PDR within two generations of women implications fro maternaity services	Alvesson HM et al. (2013)		Google Scholar	Yes
2013 Factors influencing family planning practice among reporductive age married women in Hlaing township, Myanmar	Lwin MM, Munsawaengsub C and Nanthamongkokchai S (2013)		Google Scholar	Yes
2013 Maternal health care utilization in Vietnam increasing ethnic inequity	Malqvist M et al. (2013)		Google Scholar	Yes
2013 Three delays related to maternal mortality in Myanmar a case study from maternal dealth review, 2013	Win T, Vapattanawong and Vong-ek P (2013)		Google Scholar	Yes
2014 Gestational diabetes mellitus prevalence in Maela refugee camp on the Thai-Myanmar border a clinical report	Gilder ME et al. (2014)		Google Scholar	Yes
2014 Home delivery in Southern Lao PDR Challenges to achieving MDG 4 and 5 Targets	Sanaphay A et al. (2014)		Google Scholar	Yes
2014 Prevalence of Anaemia and its risk factors among lactating mothers in Myanmar	Zhao A et al. (2014)		Google Scholar	Yes
2015 Are Husbands Involving in Their Sponses Utilization of Maternal Care Services A cross-Sectional Study in Yangon Myanmar	Wai KM et al. (2015)		Google Scholar	Yes
2015 Correlates of male involvement in maternal and newborn health a cross-sectional study of men in a peri-urban region of Myanmar	Ampt F et al. (2015)		Google Scholar	Yes
2015 Determinants of marginalization and inequitable maternal health care in North-Central Vietnam A framework analysis	Binder-Finnema P et al. (2015)		Google Scholar	Yes
2015 Effect of a maternal and child health handbook on maternal knowledge and behaviour a community-based controlled trial in rural Cambodia	Yanagisawa S et al. (2015)		Google Scholar	Yes
2015 Factors influencing family planning in Myanmar and health outcomes	Win T (2015)		Google Scholar	Yes
2015 Levels and determinants of continuum of care for maternal and newborn health in Cambodia-evidence from a population-based survey	Wang W and Hong R (2015)		Google Scholar	Yes
2016 Analysis of selected social determinants of health and their relationships with maternal health service coverage and child mortality in Vietnam	Minh HV et al. (2016)		Google Scholar	Yes
2016 Factors influencing utilization of institutional delivery among pregnant women in Myanmar	Syn ST (2016)		Google Scholar	Yes
2016 Family planning knowledge, attitudes and practices in refugee and migrant pregnant and post-partum women on the Thailand-Myanmar border a mixed methods study	Salisbury P et al. (2016)		Google Scholar	Yes
2016 Prevalence of malaria in pregnancy in southern Laos A cross-sectional survey	Briand V et al. (2016)		Google Scholar	Yes
2017 A retrospective study of maternal and fetal outcome of adolescent pregnancy in Kawthaung province, Myanmar	Aung SH (2017)		Google Scholar	Yes
2017 Knowledge of free delivery policy among women who delivered at health facilities in Oudomxay Province Lao PDR	Chankham T et al. (2017)		Google Scholar	Yes
2017 Maternal education and fertility An analysis from Vietnam Census, 1989 and 2009	Yen NTH, Chankrajang T and Truc DNH (2017)		Google Scholar	Yes
2018 Antenatal care and its effect on risk pf pregnancy induced hypertension in Lao PDR a case-control study	Phengsavanh A et al. (2018)		Google Scholar	Yes
2018 Because the baby asks for it a mixed-methods study on local perceptions toward nutrition during pregnancy among marginalised migrant women along the Mynamar-Thailand border	Hashmi AH et al. (2018)		Google Scholar	Yes
2018 Building bridges to improve birth across the borders an in-depth study of maternal healthcare in remote and contested areas of Myanmar	Kernohan WG et al. (2018)		Google Scholar		No		Systematic review
2018 Determinants of adolescent pregnancy and access to reproductive and sexual health services for married and unmarried adolescents in rural Lao PDR a qualitative study	Sychareun V et al. (2018)		Google Scholar	Yes
2018 Determinants of the utilization of maternal health services in Myanmar	Sam MT (2018)		Google Scholar	Yes
2018 Disparity in utilization and expectation of community-based maternal health care services among women in Myanmar a cross-sectional study	Thida T, Liabsuetrakul T and McNeil E (2018)		Google Scholar	Yes
2018 Postnatal care could be the key to improving the continuum of care in maternal and child health in Ratanakiri, Cambodia	Kikuchi K et al. (2018)		Google Scholar	Yes
2018 Utilization of full postnatal care services among rural Myanmar women and its determinants a cross-sectional study	Mon AS et al. (2018)		Google Scholar	Yes
2019 A qualitative analysis of factors that influence Vietnamese ethnic minority women to seek maternal health care	McKinn S et al. (2019)		Google Scholar	Yes
2019 Determinants of continuum of care for maternal, newborn and child health services in rural Khammouane Lao PDR	Sakuma S et al. (2019)		Google Scholar	Yes
2019 Do health care providers give sufficient information and good counseling during antenatal care in Lao PDR an observational study	Phommachanh S et al. (2019a)		Google Scholar	Yes
2019 Factors associated with the choices of home deliveries in Myanmar A secondary data analysis of the Demographic Health Survey in Myanmar in 2015-2016	Makinouchi J and Mason L (2019)		Google Scholar	Yes
2019 Factors influencing the accessibility of maternal health services in Cambodia	Hwang WJ and Park YM		Google Scholar	Yes
2019 Factors influencing the choice of facility-based of Lao PDR a qualitative case study	Sato S et al. (2019)		Google Scholar	Yes
2019 Improvement of quality of antenatal care ANC service provision at the public health facilities in Lao PDR Perspective and Experiences of supply and demand sides	Phommachanh S et al. (2019b)		Google Scholar	Yes
2019 Magnitude and correlates of caesarean section in urban and rural areas A multivariate study in Vietnam	de Loenzien M et al. (2019)		Google Scholar	Yes
2019 Maternal nutritional adequacy and gestational weight gain and their associations with birth outcomes among Vietnamese women	Tran NT et al. (2019)		Google Scholar	Yes
2019 Overt versus convert observationas on health care providers care and communication during antenatal care visits in Lao PDR	Phommachanh S et al. (2019c)		Google Scholar	Yes
2019 The roles of intra-household gendered dominance in unmet need for family planning across Myanmar	Phyu WE (2019)		Google Scholar	Yes
2019 Unmet need for family planning among urban and rural married women in Yangon region, Myanmar a cross-sectional study	Wai MM et al. (2019)		Google Scholar	Yes
2019 Womens knowledge on common non-communicable diseases and nutritional need during pregnancy in three townships of Ayeyarwaddy region, Myanmar a cross-sectional study	Thandar MM et al. (2019)		Google Scholar	Yes
2020 A qualitative study on acceptability of the mistreatment of women during childbirth in Myanmar	Maung TM et al. (2020)		Google Scholar	Yes
2020 Dynamic of contraceptive use among married women in North and South Yangon Myanmar, findings from a cross-sectional household survey	Wai MM et al. (2020)		Google Scholar		No		Duplication
2020 Potential factors associated with institutional childbirth among women in rural villages of Lao Peoples Democratic Republic a prliminary study	Horiuchi S et al. (2020)		Google Scholar	Yes
2020 Sociodemographic characteristics associated with the utilization of maternal health services in Cambodia	Zhou D et al. (2020)		Google Scholar	Yes
2020 Understanding barriers and facilitators of maternal health care utilization in Central Myanmar	Milkowska-Shibata MA et al. (2020)		Google Scholar	Yes
2021 Determinants fro postpartum care of women in Rakhine state Myanmar a descriptive cross-sectional study	Khaine TT (2021)		Google Scholar	Yes
2021 Distance matters barriers to antenatal care and safe childbirth in a migrant population on the Thailand-Myanmar border from 2007 to 2015 a pregnancy cohort study	Steinbrook E et al. (2021)		Google Scholar	Yes
2021 Factors affecting the choice of delivery place in a rural area in Laos A qualitative analysis	Kawaguchi Y et al. (2021)		Google Scholar	Yes
2021 Maternal health literacy on mother and child health care A community cluster survey in two southern provinces in Laos	Phommachanh S et al. (2021)		Google Scholar	Yes
2022 Determinants of institutional maternity services utilization in Myanmar	Lwin KZ and Punpuing S (2022)		Google Scholar	Yes
									Studied on oral cancer and its associated factors

## Sheet: Papers selected by TH
No.	Paper Title		Author(s)	Paper Code	Search Engine	Yes	No	Maybe	If no or maybe, reasons
1	2010 Antenatal care among ethnic populations in louang Namtha Province, Lao PDR		Phathammavong O et al (2010)		Google Scholar	Yes
2	2010 The role of social support and parity on contraceptive use in Cambodia		Samandari G, Speizer IS and O'Connell K 2010		Google Scholar	Yes
3	2010 Using targeted vouchers and health equity funds to improve access to skilled birth attendances for poor women a case study in three rural health districts in Cambodia		Ir P et al. (2010)		Google Scholar	Yes
4	2011 Cultural perceptions of Maternal illness among Khmer woemn in Krong Kep, Cambodia		Montesanti S (2011)		Google Scholar	Yes
5	2010 Factors affecting the utilization of antenatal care services among women in Kham District Xiengkhouang Province		van Teijlingen (2011)		Google Scholar	Yes
6	2011 Traditions and plant use during pregnancy, childbirth and postpartum recovery by the Kry ethnic group in Lao PDR		Lamxay V, de Boer HJ and Björk L (2011)		Google Scholar			Maybe	Studied the benefits of the traditions and plant use in maternal healthcare
7	2012 Equity of access to reproductive health services among youths in resource-limited suburban communities of Mandalay city, Myanmar		Zaw PPT et al. (2012)		Google Scholar	Yes
8	2012 Factors associated with antenatal care adequacy in rural and urban contexts-results from two health and demographic surveillance sites in Vietnam		Tran TK et al. (2012)		Google Scholar	Yes
9	2012 Inequality in maternal health care utilization in Vietnam		Goland E, Hoa DTP and Målqvist M (2012)		Google Scholar	Yes
10	2012 Reasons rural Laotians choose home deliveries over delivery at health facilities a qualitative study		Sychareun V et al. (2012)		Google Scholar	Yes
11	2012 Socioeconomic improvements and health system strengthening of maternity care are contributing to maternal mortality reduction in Cambodia		Liljestrand J and Sambath MR (2012)		Google Scholar		No		Review report
12	2013 A decate of improvements in equity of access to reporductive and maternal health services in Cambodia, 2000-2010		Dingle A, Powell-Jackson T and Goodman C (2013)		Google Scholar	Yes
13	2013 A qualitative study on the breastfeeding experiences of first-time mothers in Vientiane Lao PDR		Lee HMH et al. (2013)		Google Scholar		No		Studied the associated factors of breastfeeding practice
14	2013 Changes in pregnancy and childbirth practices in remote areas in Loa PDR within two generations of women implications fro maternaity services		Alvesson HM et al. (2013)		Google Scholar	Yes
15	2013 Factors influencing family planning practice among reporductive age married women in Hlaing township, Myanmar		Lwin MM, Munsawaengsub C and Nanthamongkokchai S (2013)		Google Scholar	Yes
16	2013 Maternal health care utilization in Vietnam increasing ethnic inequity		Malqvist M et al. (2013)		Google Scholar	Yes
17	2013 Three delays related to maternal mortality in Myanmar a case study from maternal dealth review, 2013		Win T, Vapattanawong and Vong-ek P (2013)		Google Scholar	Yes
18	2014 Gestational diabetes mellitus prevalence in Maela refugee camp on the Thai-Myanmar border a clinical report		Gilder ME et al. (2014)		Google Scholar	Yes
19	2014 Home delivery in Southern Lao PDR Challenges to achieving MDG 4 and 5 Targets		Sanaphay A et al. (2014)		Google Scholar	Yes
20	2014 Prevalence of Anaemia and its risk factors among lactating mothers in Myanmar		Zhao A et al. (2014)		Google Scholar	Yes
21	2015 Are Husbands Involving in Their Sponses Utilization of Maternal Care Services A cross-Sectional Study in Yangon Myanmar		Wai KM et al. (2015)		Google Scholar	Yes
22	2015 Correlates of male involvement in maternal and newborn health a cross-sectional study of men in a peri-urban region of Myanmar		Ampt F et al. (2015)		Google Scholar	Yes
23	2015 Determinants of marginalization and inequitable maternal health care in North-Central Vietnam A framework analysis		Binder-Finnema P et al. (2015)		Google Scholar	Yes
24	2015 Effect of a maternal and child health handbook on maternal knowledge and behaviour a community-based controlled trial in rural Cambodia		Yanagisawa S et al. (2015)		Google Scholar	Yes
25	2015 Factors influencing family planning in Myanmar and health outcomes		Win T (2015)		Google Scholar	Yes
26	2015 Levels and determinants of continuum of care for maternal and newborn health in Cambodia-evidence from a population-based survey		Wang W and Hong R (2015)		Google Scholar	Yes
27	2016 Analysis of selected social determinants of health and their relationships with maternal health service coverage and child mortality in Vietnam		Minh HV et al. (2016)		Google Scholar	Yes
28	2016 Factors influencing utilization of institutional delivery among pregnant women in Myanmar		Syn ST (2016)		Google Scholar	Yes
29	2016 Family planning knowledge, attitudes and practices in refugee and migrant pregnant and post-partum women on the Thailand-Myanmar border a mixed methods study		Salisbury P et al. (2016)		Google Scholar	Yes
30	2016 Prevalence of malaria in pregnancy in southern Laos A cross-sectional survey		Briand V et al. (2016)		Google Scholar	Yes
31	2017 A retrospective study of maternal and fetal outcome of adolescent pregnancy in Kawthaung province, Myanmar		Aung SH (2017)		Google Scholar	Yes
32	2017 Knowledge of free delivery policy among women who delivered at health facilities in Oudomxay Province Lao PDR		Chankham T et al. (2017)		Google Scholar	Yes
33	2017 Maternal education and fertility An analysis from Vietnam Census, 1989 and 2009		Yen NTH, Chankrajang T and Truc DNH (2017)		Google Scholar	Yes
34	2018 Antenatal care and its effect on risk pf pregnancy induced hypertension in Lao PDR a case-control study		Phengsavanh A et al. (2018)		Google Scholar	Yes
35	2018 Because the baby asks for it a mixed-methods study on local perceptions toward nutrition during pregnancy among marginalised migrant women along the Mynamar-Thailand border		Hashmi AH et al. (2018)		Google Scholar	Yes
36	2018 Building bridges to improve birth across the borders an in-depth study of maternal healthcare in remote and contested areas of Myanmar		Kernohan WG et al. (2018)		Google Scholar		No		Systematic review
37	2018 Determinants of adolescent pregnancy and access to reproductive and sexual health services for married and unmarried adolescents in rural Lao PDR a qualitative study		Sychareun V et al. (2018)		Google Scholar	Yes
38	2018 Determinants of the utilization of maternal health services in Myanmar		Sam MT (2018)		Google Scholar	Yes
39	2018 Disparity in utilization and expectation of community-based maternal health care services among women in Myanmar a cross-sectional study		Thida T, Liabsuetrakul T and McNeil E (2018)		Google Scholar	Yes
40	2018 Postnatal care could be the key to improving the continuum of care in maternal and child health in Ratanakiri, Cambodia		Kikuchi K et al. (2018)		Google Scholar	Yes
41	2018 Utilization of full postnatal care services among rural Myanmar women and its determinants a cross-sectional study		Mon AS et al. (2018)		Google Scholar	Yes
42	2019 A qualitative analysis of factors that influence Vietnamese ethnic minority women to seek maternal health care		McKinn S et al. (2019)		Google Scholar	Yes
43	2019 Determinants of continuum of care for maternal, newborn and child health services in rural Khammouane Lao PDR		Sakuma S et al. (2019)		Google Scholar	Yes
44	2019 Do health care providers give sufficient information and good counseling during antenatal care in Lao PDR an observational study		Phommachanh S et al. (2019a)		Google Scholar	Yes
45	2019 Factors associated with the choices of home deliveries in Myanmar A secondary data analysis of the Demographic Health Survey in Myanmar in 2015-2016		Makinouchi J and Mason L (2019)		Google Scholar	Yes
46	2019 Factors influencing the accessibility of maternal health services in Cambodia		Hwang WJ and Park YM		Google Scholar	Yes
47	2019 Factors influencing the choice of facility-based of Lao PDR a qualitative case study		Sato S et al. (2019)		Google Scholar	Yes
48	2019 Improvement of quality of antenatal care ANC service provision at the public health facilities in Lao PDR Perspective and Experiences of supply and demand sides		Phommachanh S et al. (2019b)		Google Scholar	Yes
49	2019 Magnitude and correlates of caesarean section in urban and rural areas A multivariate study in Vietnam		de Loenzien M et al. (2019)		Google Scholar	Yes
50	2019 Maternal nutritional adequacy and gestational weight gain and their associations with birth outcomes among Vietnamese women		Tran NT et al. (2019)		Google Scholar	Yes
51	2019 Overt versus convert observationas on health care providers care and communication during antenatal care visits in Lao PDR		Phommachanh S et al. (2019c)		Google Scholar	Yes
52	2019 The roles of intra-household gendered dominance in unmet need for family planning across Myanmar		Phyu WE (2019)		Google Scholar	Yes
53	2019 Unmet need for family planning among urban and rural married women in Yangon region, Myanmar a cross-sectional study		Wai MM et al. (2019)		Google Scholar	Yes
54	2019 Womens knowledge on common non-communicable diseases and nutritional need during pregnancy in three townships of Ayeyarwaddy region, Myanmar a cross-sectional study		Thandar MM et al. (2019)		Google Scholar	Yes
55	2020 A qualitative study on acceptability of the mistreatment of women during childbirth in Myanmar		Maung TM et al. (2020)		Google Scholar	Yes
56	2020 Dynamic of contraceptive use among married women in North and South Yangon Myanmar, findings from a cross-sectional household survey		Wai MM et al. (2020)		Google Scholar		No		Duplication
57	2020 Potential factors associated with institutional childbirth among women in rural villages of Lao Peoples Democratic Republic a prliminary study		Horiuchi S et al. (2020)		Google Scholar	Yes
58	2020 Sociodemographic characteristics associated with the utilization of maternal health services in Cambodia		Zhou D et al. (2020)		Google Scholar	Yes
59	2020 Understanding barriers and facilitators of maternal health care utilization in Central Myanmar		Milkowska-Shibata MA et al. (2020)		Google Scholar	Yes
60	2021 Determinants fro postpartum care of women in Rakhine state Myanmar a descriptive cross-sectional study		Khaine TT (2021)		Google Scholar	Yes
61	2021 Distance matters barriers to antenatal care and safe childbirth in a migrant population on the Thailand-Myanmar border from 2007 to 2015 a pregnancy cohort study		Steinbrook E et al. (2021)		Google Scholar	Yes
62	2021 Factors affecting the choice of delivery place in a rural area in Laos A qualitative analysis		Kawaguchi Y et al. (2021)		Google Scholar	Yes
63	2021 Maternal health literacy on mother and child health care A community cluster survey in two southern provinces in Laos		Phommachanh S et al. (2021)		Google Scholar	Yes
64	2022 Determinants of institutional maternity services utilization in Myanmar		Lwin KZ and Punpuing S (2022)		Google Scholar	Yes
same	18
	28
	18
											Studied on oral cancer and its associated factors

## Sheet: Papers selected by PPW
No.	Year	Paper Title	Country	Author(s)	Paper Code	Search Engine	Yes	No	Maybe	If no or maybe, reasons
1	2018	2018 Trends of socioeconomic inequality in using maternal health care services in Lao People's Democratic Republic from year 2000 to 2012	Laos	Do et al.,		Google scholar	1
2	2016	2016 An ex-ante economic evaluation of the Maternal and Child Health Voucher Scheme as a decision-making tool in Myanmar	Myanmar	Kingkaew et al.,		Google scholar	1
3	2022	2022 Determinants of institutional maternity services utilization in Myanmar	Myanmar	Lwin et al.,		Pubmed	1
4	2019	2019 Distributed Health Literacy in the Maternal Health Context in Vietnam	Vietnam	Mckinn et al.,		Google scholar	1
5	2016	2016 Maternal and child health voucher scheme in Myanmar: a review of early stage implementation	Myanmar	Pilasant et al.,		Pubmed	1
6	2020	2020 Pregnancy health literacy among teenagers in Kaysone district, Savannakhet Province, Lao PDR	Laos	Santisouk et al		Pubmed	1
7	2019	2019 Treatment cost and costing model of obstetric complications at a hospital in Myanmar	Myanmar	Shwe et al.,		Hinari	1
8	2020	2020 Socioeconomic Disparities, Pregnancy Factors and Inadequate Antenatal Care Utilization in Rural Cambodia	Cambodia	Soeung et al.,		Google scholar	1
9	2016	2016 Factors influencing utilization of institutional delivery among pregnant women in Myanmar	Myanmar	Syn et al.,		Google scholar	1
10	2016	2016 Analysis of selected social determinants of health and their relationships with maternal health service coverage and child mortality in Vietnam	Vietnam	Van Minh.,		Google scholar	1
11	2016	2016 Multiple vulnerabilities and maternal healthcare in Vietnam: findings from the Multiple Indicator Cluster Surveys, 2000, 2006, and 2011	Vietnam	Van Minh.,		Google scholar	1
12	2020	2020 Sociodemographic characteristics associated with the utilization of maternal health services in Cambodia	Cambodia	Zhou et al.,		Google scholar	1
13	2012	2012 FACTORS INFLUENCING THE DECISION-MAKING REGARDING PLACE OF DELIVERY AMONG MOTHERS WITH A CHILD AGED LESS THAN ONE YEAR IN THREE PROVINCES OF LAO PDR	Laos	Douangphachanh et al.,		Google scholar	1
14	2019	2019 Do health care providers give sufficient information and good counseling during ante-natal care in Lao PDR?: an observational study	Laos	Phommachanh et al.,		Google scholar	1
15	2016	2016 "She Learned it from her Mother and Grandmother": Women's Experiences with Delivery and Post-partum Practices in Peri-urban Yangon, Myanmar	Myanmar	Sheehy et al.,		Pubmed	1
16	2015	2015 Characteristics, risk behaviors and factors associated with abortion among female entertainment workers in Cambodia	Cambodia	Sopheab et al.,		Hinari	1
17	2020	2020 Knowledge of and attitudes towards abortion among adolescents in Lao PDR	Laos	Vongxay et al.,		Hinari	1
18	2012	2012 Shaping healthcare-seeking processes during fatal illness in resource-poor settings. A study in Lao PDR	Laos	Alvesson et al.,		Pubmed	1
19	2011	2011 Maternal mortality in Cambodia: efforts to meet the millennium development goal for maternal health	Cambodia	Connell, Sarah Elizabeth		Pubmed	1
20	2012	2012 Inequity in maternal health care utilization in Vietnam	Vietnam	Goland et al.,		Hinari	1
21	2019	2019 FACTORS INFLUENCING DELIVERY BY SKILLED BIRTH ATTENDANTS AND POSTNATAL HEALTH CHECK AMONG MOTHER IN HLAING-THARYAR TOWNSHIP, MYANMAR	Myanmar	Khaing et al.,		Hinari	1
22	2018	2018 Can positive inquiry strengthen obstetric referral systems in Cambodia?	Cambodia	Le et al.,		Hinari	1
23	2019	2019 A qualitative analysis of factors that influence Vietnamese ethnic minority women to seek maternal health care	Vietnam	Mckinn et al.,		Google scholar	1
24	2018	2018 Utilization of full postnatal care services among rural Myanmar women and its determinants: a cross-sectional study	Myanmar	Mon et al.,		Google scholar	1
25	2018	2018 Determinants of adolescent pregnancy and access to reproductive and sexual health services for married and unmarried adolescents in rural Lao PDR: a qualitative study	Laos	Sychareun et al.,		Google scholar	1
26	2018	2018 "It is just like having a period with back pain": exploring women's experiences with community-based distribution of misoprostol for early abortion on the Thailand-Burma border	Myanmar	Tousaw et al.,		Pubmed	1
27	2018	2018 Barriers for pregnant women living in rural, agricultural villages to accessing antenatal care in Cambodia: A community-based cross-sectional study combined with a geographic information system	Cambodia	Yasuoka et al.,		Pubmed	1
28	2021	2021 Factors affecting the choice of delivery place in a rural area in Laos: A qualitative analysis	Laos	Kawaguchi et al.,		Google scholar	1
29	2013	2013 Maternal health care utilization in Viet Nam: increasing ethnic inequity	Vietnam	Målqvist et al.,		Google scholar	1
30	2019	2019 Advice on healthy pregnancy, delivery, motherhood and information on non-communicable diseases in the maternal care programme in Myanmar: a cross-sectional study	Myanmar	Okawa et al.,		Google scholar	1
32	2019	2019 Disparity in utilization and expectation of community-based maternal health care services among women in Myanmar: a cross-sectional study	Myanmar	Thida et al.,		Pubmed	1
33	2019	2019 Maternal mortality and fertility in Myanmar: State of the art	Myanmar	Wai et al.,		Pubmed	1
34	2013	2013 A decade of improvements in equity of access to reproductive and maternal health services in Cambodia, 2000-2010	Cambodia	Dingle et al.,		Hinari	1
35	2011	2011 Factors affecting maternal service utilization decision in Lao PDR: a qualitative study	Laos	Do Kim Ngan et al.,		Pubmed	1
36	2019	2019 Quality gap in maternal and newborn healthcare: a cross-sectional study in Myanmar	Myanmar	Okawa et al.,		Pubmed	1
37	2018	2018 Antenatal care and its effect on risk of pregnancy induced hypertension in Lao PDR: A case-control study	Laos	Phengsavanh el al.,		Google scholar	1
38	2012	2012 Maternal health care utilization among ever married youths in Kyimyindaing Township, Myanmar	Myanmar	Sein, Kyi Kyi		Google scholar	1
39	2019	2019 Type of health care workers and quality of antenatal and delivery care in communities of Myanmar: An experience- and vignette-based study	Myanmar	Thida et al.,		Google scholar	1
40	2020	2020 Quality of family planning services for women of reproductive age in Lao PDR	Laos	Thongmixay et al.,		Google scholar	1
41	2016	2016 Causes of maternal and child mortality among Cambodian sex workers and their children: a cross sectional study	Cambodia	Willis et al.,		Google scholar	1
42	2015	2015 Factors associated with induced abortion among female entertainment workers: a cross-sectional study in Cambodia	Cambodia	Yi et al.,		Google scholar	1
43	2017	2017 Knowledge of free delivery policy among women who delivered at health facilities in Oudomxay Province, Lao PDR	Laos	Chankham et al.,		Pubmed	1
44	2018	2018 High pregnancy incidence and low contraceptive use among a prospective cohort of female entertainment and sex workers in Phnom Penh, Cambodia	Cambodia	Duff et al.,		Pubmed	1
45	2020	2020 Maternal, neonatal, and child health systems under rapid urbanization: a qualitative study in a suburban district in Vietnam	Vietnam	Heo et al.,		Pubmed	1
46	2014	2014 Maternal near-miss and mortality in Sayaboury Province, Lao PDR	Laos	Luexay et al.,		Hinari	1
47	2012	2012 Causes and determinants of inequity in maternal and child health in Vietnam	Vietnam	Målqvist et al.,		Hinari	1
48	2019	2019 Improvement of quality of antenatal care (ANC) service provision at the public health facilities in Lao PDR: perspective and experiences of supply and demand sides	Laos	Phommachanh et al.,		Hinari	1
49	2015	2015 "We can lose our life for the abortion": exploring the dynamics shaping abortion care in peri-urban Yangon, Myanmar	Myanmar	Sheehy et al.,		Hinari	1
50	2013	2013 Provider perspectives on constraints in providing maternal, neonatal and child health services in the Lao People's democratic republic: a qualitative study	Laos	Sychareun et al.,		Google scholar	1
51	2016	2016 Auxiliary midwives in hard to reach rural areas of Myanmar: filling MCH gaps	Myanmar	Wangmo et al.,		Google scholar	1
52	2021	2021 Perinatal depression in migrant and refugee women on the Thai–Myanmar border: does social support matter?	Myanmar	Fellmeth et al.,		Google scholar	1
53	2015	2015 Are husbands involving in their spouses’ utilization of maternal care services?: A cross-sectional study in Yangon, Myanmar	Myanmar	Wai, kyi mar et al.,		Google scholar	1
54	2018	2018 Postpartum depression and risk factors among Vietnamese women	Vietnam	Do et al.,		Google scholar	1
55	2012	2012 The association and a potential pathway between gender-based violence and induced abortion in Thai Nguyen province, Vietnam	Vietnam	Hong Nguyen et al.,		Hinari	1
56	2012	2021 Prevalence and factors associated with postpartum depression in primary healthcare centres in Yangon, Myanmar	Myanmar	Myo et al.,		Hinari	1
57	2021	2021 Formative study to develop intervention package for main caregivers of pregnant women: Qualitative Analysis to improve continuum of care (CoC) for maternal health in rural areas of Yangon Region, Myanmar	Myanmar	Aung et al.,		Hinari	1
58	2018	2018 ‘Because the baby asks for it’: a mixed-methods study on local perceptions toward nutrition during pregnancy among marginalised migrant women along the Myanmar–Thailand border	Myanmar	Hashmi et al.,		Hinari	1
59	2018	2018 Low dietary intakes of essential nutrients during pregnancy in Vietnam	Vietnam	Nguyen et al.,		Pubmed	1
61	2022	2022 Traditional prenatal and postpartum food restrictions among women in northern Lao PDR	Laos	Smith et al.,		Google scholar	1
62	2019	2019 The global prevalence of maternal near miss: a systematic review and meta-analysis		Abdollahpour et al.,				1
63	2017	2017 Attitudes towards mental health and the integration of mental health services into primary health care: a cross-sectional survey among health-care workers in Lvea Em District, Cambodia	Cambodia	Alfredsson et al.,				1
64	2019	2019 Maternal mortality and factors affecting it, among pregnant women in Abeokuta South, Nigeria		Amoo et al.,				1		Not CLMV countries
65	2021	2021 Community surveillance and response to maternal and child deaths in low- and middle-income countries: A scoping review		Basera et al.,				1		Not CLMV countries
66	2015	2015 Risk factors for maternal death and trends in maternal mortality in low- and middle-income countries: a prospective longitudinal cohort analysis		Bauserman et al.,				1		Not CLMV countries
67	2019	2019 Inter-partner violence during pregnancy, maternal mental health and birth outcomes in Vietnam: A systematic review	Vietnam	Do et al.,				1		Not related with maternal mortality
68	2018	2018 Government programs have begun to reduce maternal deaths in Lao PDR: now what comes next?	Laos	Estudillo et al.,					1
69		1995 The Lao People's Democratic Republic: maternal mortality and female mortality: determining causes of deaths	Laos	Fauveau et al.,				1		Not inclusion time duration
70	2010	2010 Associations of psychosocial factors with maternal confidence among Japanese and Vietnamese mothers	Vietnam	goto et al.,				1		include other countries
71	2010	2010 Maternal health care professionals' perspectives on the provision and use of antenatal and delivery care: a qualitative descriptive study in rural Vietnam	Vietnam	Graner et al.,				1		Not related with maternal mortality
72		2009 Health system strengthening in Cambodia—a case study of health policy response to social transition	Cambodia	Grundy et al.,						Not inclusion time duration
73	2020	2020 Satisfaction of Pregnant Women with Antenatal Care Services at Women and Children Hospital in South Okkalapa, Myanmar: A Facility-Based Cross-Sectional Study Triangulated with Qualitative Study	Myanmar	Hsai et al.,				1		Not related with maternal mortality
74	2015	2015 Mental health services in Cambodia, challenges and opportunities in a post-conflict setting	Cambodia	Jegannathan et al.,				1		Not related with maternal mortality
75	2021	2021 Universal coverage of the first antenatal care visit but poor continuity of care across the maternal and newborn health continuum among Nepalese women: analysis of levels and correlates		Khatri et al.,				1		Not CLMV countries
76	2017	2017 Communication between health workers and ethnic minorities in Vietnam	Vietnam	Mckinn et al.,				1		Not related with maternal mortality
77	2011	2011 Mental health and human rights in Cambodia	Cambodia	McLaughlin et al.,				1		Not related with maternal mortality
78	2016	2016 The causes of maternal mortality in adolescents in low and middle income countries: a systematic review of the literature		Neal et al.,				1		Not CLMV countries
79	2018	2018 Women's perceptions of reasons for maternal deaths: Implications for policies and programs for preventing maternal deaths in low-income countries		Okonofua et al.,				1		Not CLMV countries
80	2012	2012 Challenges faced by skilled birth attendants in providing antenatal and intrapartum care in selected rural areas of Myanmar	Myanmar	Oo et al.,				1		Not related with maternal mortality
81	2013	2013 Preventing unsafe abortion to reduce maternal mortality		WHO				1		Not CLMV countries
82	2021	2021 An overview of the implementation of the continuity of care model in maternal health services: A literature review		Palimbo et al.,				1		Not CLMV countries
83	2018	2018 A prospective cause of death classification system for maternal deaths in low and middle‐income countries: results from the Global Network Maternal Newborn Health Registry		Pasha et al.,				1		Not CLMV countries
84		2006 District health programmes and health-sector reform: case study in the Lao People's Democratic Republic	Laos	Perks et al.,					1	Not related with maternal mortality
85	2019	2019 Determinants of continuum of care for maternal, newborn, and child health services in rural Khammouane, Lao PDR	Laos	Sakuma et al.,					1	Not related with maternal mortality
86	2014	2014 Home delivery in southern Lao PDR: challenges to achieving MDG 4 & 5 targets	Laos	Sanaphay et al.,					1	Not related with maternal mortality
87	2012	2012 Intrapartum care at a tertiary hospital in Cambodia: a survey using the Bologna Score	Cambodia	Sandin-Bojö et al.,				1		Not related with maternal mortality
88	2017	2017 Effects of maternal traumatic distress on family functioning and child mental health: An examination of Southeast Asian refugee families in the US		Sangalang et al.,				1		Not CLMV countries
89	2020	2020 Staying afloat: community perspectives on health system resilience in the management of pregnancy and childbirth care during floods in Cambodia	Cambodia	Saulnier et al.,				1		Not related with maternal mortality
90	2021	2021 Impact of village health volunteer support on postnatal depressive symptoms in the remote rural areas of Lao People’s Democratic Republic: a cross-sectional study	Laos	Toyama et al.,					1	Not related with maternal mortality
91	2013	2013 Psychological and social factors associated with late pregnancy iron deficiency anaemia in rural Viet Nam: a population-based prospective study	Vietnam	Tran et al.,					1	Not related with maternal mortality
